# Supplementary material for: Genomic and epigenomic BRCA alterations predict adaptive resistance and response to platinum-based therapy in patients with triple negative breast and ovarian carcinomas
Source: Sci Transl Med. Author manuscript; Available in PMC 2022 Oct 21. (PMC9585706; doi:10.1126/scitranslmed.abn1926)
Supplement: Supplementary_Tables_1-5 [file NIHMS1841907-supplement-Supplementary_Tables_1-5.xlsx]

## Sheet: Table S1
Table S1. Cancer cohorts
Tumor cohort	Cancer type	Tissue type	No. cancers	Data source-Genomics	Data source-Expression
COH TNBC	TNBC	Primary tumor	42	This study (WGS, n = 42)	This study (RNAseq, n = 41)
PDX TNBC	TNBC	PDX	43	This study (WGS, n = 36) Ref (1) (WGS, n = 7)	-
AOCS	OvCa	Primary tumor	80	Ref (2)	Ref (2)
UW OvCa	OvCa	Primary tumor	63	This study (WGS, n = 63)	This study (RNAseq, n = 56)
TCGA OvCa	OvCa	Primary tumor	314	Ref (3)	Ref (3)
(1) Menghi F et al., Proc Natl Acad Sci U S A 113, E2373-2382 (2016).
(2) Patch AM et al., Whole-genome characterization of chemoresistant ovarian cancer. Nature 521, 489-494 (2015).
(3) N. Cancer Genome Atlas Research, Integrated genomic analyses of ovarian carcinoma. Nature 474, 609-615 (2011).

## Sheet: Table S2
Table S2. Cancer sample manifest
cancer_cohort	sample_name	cancer_type	TNBC_type	PAM50	sample_source	is.treatment.naive	age_binary	race	grade	stage	debulking_status	Expression_Source	WGS_source	TDP_score	TDP_group	TDP_group_simplified	TD_number	Deletion_number	Inversion_number	Translocation_number	SBS3_SNV_number	non_SBS3_SNV_number	HRD_status	HRD_metric	B12_status	B12_status_ii*	BRCA1_methylation_percentage_MSddPCR	CIBERSORT_score_Macrophages.M1	is.M1_high_as_reported_in_Figs.7B_and_S8D	combined_response_criteria	OS_status	OS_mos	binary_response	response_source_data	binary_response_metric	binary_response_ii	response_source_data_ii	binary_response_metric_ii	binary_response_iii	response_source_data_iii	binary_response_metric_iii	binary_response_iv	response_source_data_iv	binary_response_metric_iv
AOCS	AOCS-001-1-7	OvCa	NA	NA	Primary_tumor	NA	<60	NA	NA	III	NA	RNAseq: ICGC	COSMIC_v78	0.4	TDP_group_1	TDP_type_1	78	94	13	39	3527	6253	high	SBS3_percentage_higher_than_20	BRCA1meth	BRCA1meth	NA	0.0613426	NA	intermediate	1	15.7	NA	NA	NA	NA	NA	NA	NA	NA	NA	NA	NA	NA
AOCS	AOCS-057-1-2	OvCa	NA	NA	Primary_tumor	NA	<60	NA	NA	III	NA	RNAseq: ICGC	COSMIC_v78	0.39	TDP_group_1	TDP_type_1	156	107	18	47	3605	6292	high	SBS3_percentage_higher_than_20	BRCA1meth	BRCA1meth	NA	0.0485298	NA	intermediate	1	22.7	NA	NA	NA	NA	NA	NA	NA	NA	NA	NA	NA	NA
AOCS	AOCS-158-1-6	OvCa	NA	NA	Primary_tumor	NA	<60	NA	NA	III	NA	RNAseq: ICGC	COSMIC_v78	0.34	TDP_group_1	TDP_type_1	127	157	14	41	5007	6385	high	SBS3_percentage_higher_than_20	BRCA1meth	BRCA1meth	NA	0	NA	intermediate	1	6.4	NA	NA	NA	NA	NA	NA	NA	NA	NA	NA	NA	NA
AOCS	AOCS-128-1-0	OvCa	NA	NA	Primary_tumor	NA	<60	NA	NA	III	NA	RNAseq: ICGC	COSMIC_v78	0.5	TDP_group_1	TDP_type_1	154	142	38	70	5687	6997	high	SBS3_percentage_higher_than_20	BRCA1meth	BRCA1meth	NA	0.0540054	NA	intermediate	1	21.5	NA	NA	NA	NA	NA	NA	NA	NA	NA	NA	NA	NA
AOCS	AOCS-125-1-2	OvCa	NA	NA	Primary_tumor	NA	<60	NA	NA	IV	NA	RNAseq: ICGC	COSMIC_v78	0.35	TDP_group_12mix	TDP_type_1	85	140	15	65	6297	7611	high	SBS3_percentage_higher_than_20	BRCA1meth	BRCA1meth	NA	0.0395552	NA	intermediate	0	73.3	NA	NA	NA	NA	NA	NA	NA	NA	NA	NA	NA	NA
AOCS	AOCS-093-1-9	OvCa	NA	NA	Primary_tumor	NA	<60	NA	NA	III	NA	RNAseq: ICGC	COSMIC_v78	0.02	TDP_group_1	TDP_type_1	60	128	45	35	6047	6590	high	SBS3_percentage_higher_than_20	BRCA1meth	BRCA1meth	NA	0.0718329	NA	intermediate	1	47	NA	NA	NA	NA	NA	NA	NA	NA	NA	NA	NA	NA
AOCS	AOCS-107-1-4	OvCa	NA	NA	Primary_tumor	NA	<60	NA	NA	III	NA	RNAseq: ICGC	COSMIC_v78	0.3	TDP_group_1	TDP_type_1	99	92	26	36	5227	4788	high	SBS3_percentage_higher_than_20	BRCA1meth	BRCA1meth	NA	0.00861453	NA	intermediate	1	20.7	NA	NA	NA	NA	NA	NA	NA	NA	NA	NA	NA	NA
AOCS	AOCS-064-1-6	OvCa	NA	NA	Primary_tumor	NA	>=60	NA	NA	III	NA	RNAseq: ICGC	COSMIC_v78	0.17	TDP_group_1	TDP_type_1	103	240	36	84	13981	11906	high	SBS3_percentage_higher_than_20	BRCA1meth	BRCA1meth	NA	0.0369282	NA	intermediate	1	46	NA	NA	NA	NA	NA	NA	NA	NA	NA	NA	NA	NA
AOCS	AOCS-091-1-3	OvCa	NA	NA	Primary_tumor	NA	<60	NA	NA	III	NA	RNAseq: ICGC	COSMIC_v78	0.23	TDP_group_12mix	TDP_type_1	99	199	34	80	9571	7658	high	SBS3_percentage_higher_than_20	BRCA1meth	BRCA1meth	NA	0.0527551	NA	intermediate	1	43.6	NA	NA	NA	NA	NA	NA	NA	NA	NA	NA	NA	NA
AOCS	AOCS-164-1-7	OvCa	NA	NA	Primary_tumor	NA	<60	NA	NA	III	NA	RNAseq: ICGC	COSMIC_v78	0.31	TDP_group_1	TDP_type_1	103	129	32	56	6380	4454	high	SBS3_percentage_higher_than_20	BRCA1meth	BRCA1meth	NA	0.0252632	NA	intermediate	1	33.5	NA	NA	NA	NA	NA	NA	NA	NA	NA	NA	NA	NA
AOCS	AOCS-094-1-1	OvCa	NA	NA	Primary_tumor	NA	<60	NA	NA	III	NA	RNAseq: ICGC	COSMIC_v78	0.43	TDP_group_12mix	TDP_type_1	172	328	72	118	16529	11391	high	SBS3_percentage_higher_than_20	BRCA1meth	BRCA1meth	NA	0.0542782	NA	intermediate	0	27.7	NA	NA	NA	NA	NA	NA	NA	NA	NA	NA	NA	NA
AOCS	AOCS-144-1-3	OvCa	NA	NA	Primary_tumor	NA	<60	NA	NA	IV	NA	RNAseq: ICGC	COSMIC_v78	0.39	TDP_group_2	TDP_other	156	100	17	53	3338	5902	high	SBS3_percentage_higher_than_20	BRCA1meth	BRCA1meth	NA	0.0293495	NA	intermediate	1	61.9	NA	NA	NA	NA	NA	NA	NA	NA	NA	NA	NA	NA
AOCS	AOCS-092-1-6	OvCa	NA	NA	Primary_tumor	NA	>=60	NA	NA	III	NA	RNAseq: ICGC	COSMIC_v78	0.1	TDP_group_1	TDP_type_1	59	82	25	23	3169	9832	high	SBS3_percentage_higher_than_20	BRCAmut	BRCA1mut	NA	0.0467213	NA	good	1	46.3	NA	NA	NA	NA	NA	NA	NA	NA	NA	NA	NA	NA
AOCS	AOCS-143-1-0	OvCa	NA	NA	Primary_tumor	NA	<60	NA	NA	III	NA	RNAseq: ICGC	COSMIC_v78	0.15	TDP_group_1	TDP_type_1	57	92	32	63	2459	4532	high	SBS3_percentage_higher_than_20	BRCAmut	BRCA1mut	NA	0.0393646	NA	good	1	69.1	NA	NA	NA	NA	NA	NA	NA	NA	NA	NA	NA	NA
AOCS	AOCS-065-1-9	OvCa	NA	NA	Primary_tumor	NA	<60	NA	NA	III	NA	RNAseq: ICGC	COSMIC_v78	0.37	TDP_group_1	TDP_type_1	143	77	21	39	3396	5903	high	SBS3_percentage_higher_than_20	BRCAmut	BRCA1mut	NA	0.076075	NA	good	1	21.1	NA	NA	NA	NA	NA	NA	NA	NA	NA	NA	NA	NA
AOCS	AOCS-058-1-5	OvCa	NA	NA	Primary_tumor	NA	<60	NA	NA	III	NA	RNAseq: ICGC	COSMIC_v78	0.26	TDP_group_1	TDP_type_1	103	147	28	52	5587	9537	high	SBS3_percentage_higher_than_20	BRCAmut	BRCA1mut	NA	0.0572503	NA	good	1	11.8	NA	NA	NA	NA	NA	NA	NA	NA	NA	NA	NA	NA
AOCS	AOCS-139-1-5	OvCa	NA	NA	Primary_tumor	NA	>=60	NA	NA	IV	NA	RNAseq: ICGC	COSMIC_v78	0.47	TDP_group_1	TDP_type_1	229	197	36	82	7801	12414	high	SBS3_percentage_higher_than_20	BRCAmut	BRCA1mut	NA	0.0704495	NA	good	0	27.6	NA	NA	NA	NA	NA	NA	NA	NA	NA	NA	NA	NA
AOCS	AOCS-088-1-0	OvCa	NA	NA	Primary_tumor	NA	<60	NA	NA	III	NA	RNAseq: ICGC	COSMIC_v78	0.39	TDP_group_1	TDP_type_1	99	94	11	54	4070	6149	high	SBS3_percentage_higher_than_20	BRCAmut	BRCA1mut	NA	0.051703	NA	good	1	94.7	NA	NA	NA	NA	NA	NA	NA	NA	NA	NA	NA	NA
AOCS	AOCS-130-1-0	OvCa	NA	NA	Primary_tumor	NA	>=60	NA	NA	III	NA	RNAseq: ICGC	COSMIC_v78	0.31	TDP_group_1	TDP_type_1	125	145	16	37	4722	7079	high	SBS3_percentage_higher_than_20	BRCAmut	BRCA1mut	NA	0.0435732	NA	good	1	108.4	NA	NA	NA	NA	NA	NA	NA	NA	NA	NA	NA	NA
AOCS	AOCS-114-1-8	OvCa	NA	NA	Primary_tumor	NA	<60	NA	NA	III	NA	RNAseq: ICGC	COSMIC_v78	0.42	TDP_group_1	TDP_type_1	225	141	33	69	4841	6577	high	SBS3_percentage_higher_than_20	BRCAmut	BRCA1mut	NA	0.0391487	NA	good	1	22.7	NA	NA	NA	NA	NA	NA	NA	NA	NA	NA	NA	NA
AOCS	AOCS-137-1-X	OvCa	NA	NA	Primary_tumor	NA	>=60	NA	NA	IV	NA	RNAseq: ICGC	COSMIC_v78	0.3	TDP_group_1	TDP_type_1	88	166	18	59	8598	11503	high	SBS3_percentage_higher_than_20	BRCAmut	BRCA1mut	NA	0	NA	good	0	30.1	NA	NA	NA	NA	NA	NA	NA	NA	NA	NA	NA	NA
AOCS	AOCS-105-1-9	OvCa	NA	NA	Primary_tumor	NA	>=60	NA	NA	III	NA	RNAseq: ICGC	COSMIC_v78	0.32	TDP_group_1	TDP_type_1	93	96	17	38	5278	6846	high	SBS3_percentage_higher_than_20	BRCAmut	BRCA1mut	NA	0.0610852	NA	good	1	13.6	NA	NA	NA	NA	NA	NA	NA	NA	NA	NA	NA	NA
AOCS	AOCS-152-1-X	OvCa	NA	NA	Primary_tumor	NA	>=60	NA	NA	III	NA	RNAseq: ICGC	COSMIC_v78	0.36	TDP_group_1	TDP_type_1	246	262	64	128	6740	8360	high	SBS3_percentage_higher_than_20	BRCAmut	BRCA1mut	NA	0.0430198	NA	good	1	62.1	NA	NA	NA	NA	NA	NA	NA	NA	NA	NA	NA	NA
AOCS	AOCS-146-1-9	OvCa	NA	NA	Primary_tumor	NA	<60	NA	NA	IV	NA	RNAseq: ICGC	COSMIC_v78	0.31	TDP_group_1	TDP_type_1	76	122	25	46	5314	6426	high	SBS3_percentage_higher_than_20	BRCAmut	BRCA1mut	NA	0.0448365	NA	good	0	61.6	NA	NA	NA	NA	NA	NA	NA	NA	NA	NA	NA	NA
AOCS	AOCS-034-1-0	OvCa	NA	NA	Primary_tumor	NA	<60	NA	NA	III	NA	RNAseq: ICGC	COSMIC_v78	0.31	TDP_group_1	TDP_type_1	143	156	36	41	5177	6020	high	SBS3_percentage_higher_than_20	BRCAmut	BRCA1mut	NA	0.0565755	NA	good	1	55.9	NA	NA	NA	NA	NA	NA	NA	NA	NA	NA	NA	NA
AOCS	AOCS-095-1-4	OvCa	NA	NA	Primary_tumor	NA	<60	NA	NA	III	NA	RNAseq: ICGC	COSMIC_v78	0.18	TDP_group_1	TDP_type_1	76	116	23	36	5913	6552	high	SBS3_percentage_higher_than_20	BRCAmut	BRCA1mut	NA	0.0528648	NA	good	1	46.8	NA	NA	NA	NA	NA	NA	NA	NA	NA	NA	NA	NA
AOCS	AOCS-131-1-3	OvCa	NA	NA	Primary_tumor	NA	>=60	NA	NA	IV	NA	RNAseq: ICGC	COSMIC_v78	0.36	TDP_group_1	TDP_type_1	152	96	36	70	7031	7663	high	SBS3_percentage_higher_than_20	BRCAmut	BRCA1mut	NA	0.0365894	NA	good	0	124.6	NA	NA	NA	NA	NA	NA	NA	NA	NA	NA	NA	NA
AOCS	AOCS-145-1-6	OvCa	NA	NA	Primary_tumor	NA	>=60	NA	NA	III	NA	RNAseq: ICGC	COSMIC_v78	0.41	TDP_group_1	TDP_type_1	146	178	23	80	8088	8169	high	SBS3_percentage_higher_than_20	BRCAmut	BRCA1mut	NA	0.0300438	NA	good	0	97.4	NA	NA	NA	NA	NA	NA	NA	NA	NA	NA	NA	NA
AOCS	AOCS-108-1-7	OvCa	NA	NA	Primary_tumor	NA	>=60	NA	NA	IV	NA	RNAseq: ICGC	COSMIC_v78	0.37	TDP_group_1	TDP_type_1	168	183	44	61	11972	10757	high	SBS3_percentage_higher_than_20	BRCAmut	BRCA1mut	NA	0.0973993	NA	good	1	34.2	NA	NA	NA	NA	NA	NA	NA	NA	NA	NA	NA	NA
AOCS	AOCS-086-1-5	OvCa	NA	NA	Primary_tumor	NA	>=60	NA	NA	III	NA	RNAseq: ICGC	COSMIC_v78	0.2	TDP_group_1	TDP_type_1	40	88	23	28	5569	4518	high	SBS3_percentage_higher_than_20	BRCAmut	BRCA1mut	NA	0.0446531	NA	good	1	67.6	NA	NA	NA	NA	NA	NA	NA	NA	NA	NA	NA	NA
AOCS	AOCS-171-3-8	OvCa	NA	NA	Primary_tumor	NA	<60	NA	NA	III	NA	RNAseq: ICGC	COSMIC_v78	0.2	TDP_group_12mix	TDP_type_1	106	119	24	51	9030	5922	high	SBS3_percentage_higher_than_20	BRCAmut	BRCA1mut	NA	0.0364913	NA	good	1	24.1	NA	NA	NA	NA	NA	NA	NA	NA	NA	NA	NA	NA
AOCS	AOCS-079-1-1	OvCa	NA	NA	Primary_tumor	NA	>=60	NA	NA	III	NA	RNAseq: ICGC	COSMIC_v78	0.15	TDP_group_2	TDP_other	134	46	50	49	3539	8151	high	SBS3_percentage_higher_than_20	BRCAmut	BRCA1mut	NA	0.0603033	NA	good	1	27.7	NA	NA	NA	NA	NA	NA	NA	NA	NA	NA	NA	NA
AOCS	AOCS-063-1-3	OvCa	NA	NA	Primary_tumor	NA	>=60	NA	NA	III	NA	RNAseq: ICGC	COSMIC_v78	-0.92	NON_TDP	NON_TDP	4	116	21	31	3911	6919	high	SBS3_percentage_higher_than_20	BRCAmut	BRCA2mut	NA	0.0537604	NA	good	1	20.3	NA	NA	NA	NA	NA	NA	NA	NA	NA	NA	NA	NA
AOCS	AOCS-122-1-4	OvCa	NA	NA	Primary_tumor	NA	<60	NA	NA	IV	NA	RNAseq: ICGC	COSMIC_v78	-0.58	NON_TDP	NON_TDP	11	131	27	39	7069	8820	high	SBS3_percentage_higher_than_20	BRCAmut	BRCA2mut	NA	0.054051	NA	good	0	87	NA	NA	NA	NA	NA	NA	NA	NA	NA	NA	NA	NA
AOCS	AOCS-149-1-7	OvCa	NA	NA	Primary_tumor	NA	<60	NA	NA	III	NA	RNAseq: ICGC	COSMIC_v78	-0.09	NON_TDP	NON_TDP	30	291	35	77	10771	9239	high	SBS3_percentage_higher_than_20	BRCAmut	BRCA2mut	NA	0.0383546	NA	good	1	50.2	NA	NA	NA	NA	NA	NA	NA	NA	NA	NA	NA	NA
AOCS	AOCS-157-1-3	OvCa	NA	NA	Primary_tumor	NA	<60	NA	NA	IV	NA	RNAseq: ICGC	COSMIC_v78	0.05	TDP_group_12mix	TDP_type_1	25	27	13	13	858	3788	low	SBS3_percentage_higher_than_20	nonBRCA	nonBRCA	NA	0.0397765	TRUE	good	1	9.4	NA	NA	NA	NA	NA	NA	NA	NA	NA	NA	NA	NA
AOCS	AOCS-166-1-2	OvCa	NA	NA	Primary_tumor	NA	<60	NA	NA	III	NA	RNAseq: ICGC	COSMIC_v78	0.04	TDP_group_2	TDP_other	46	38	29	10	0	72127	low	SBS3_percentage_higher_than_20	nonBRCA	nonBRCA	NA	0.0609661	TRUE	good	1	6.4	NA	NA	NA	NA	NA	NA	NA	NA	NA	NA	NA	NA
AOCS	AOCS-169-1-0	OvCa	NA	NA	Primary_tumor	NA	>=60	NA	NA	III	NA	RNAseq: ICGC	COSMIC_v78	0.36	TDP_group_23mix	TDP_other	293	25	29	48	378	6503	low	SBS3_percentage_higher_than_20	nonBRCA	nonBRCA	NA	0.0543279	TRUE	good	1	6.7	NA	NA	NA	NA	NA	NA	NA	NA	NA	NA	NA	NA
AOCS	AOCS-123-1-7	OvCa	NA	NA	Primary_tumor	NA	<60	NA	NA	III	NA	RNAseq: ICGC	COSMIC_v78	0.05	TDP_group_2	TDP_other	45	16	12	21	518	4458	low	SBS3_percentage_higher_than_20	nonBRCA	nonBRCA	NA	0.0698694	TRUE	good	0	73	NA	NA	NA	NA	NA	NA	NA	NA	NA	NA	NA	NA
AOCS	AOCS-005-1-8	OvCa	NA	NA	Primary_tumor	NA	<60	NA	NA	III	NA	RNAseq: ICGC	COSMIC_v78	0.15	TDP_group_2	TDP_other	62	64	78	127	1994	7116	high	SBS3_percentage_higher_than_20	nonBRCA	nonBRCA	NA	0.0525726	TRUE	good	1	32	NA	NA	NA	NA	NA	NA	NA	NA	NA	NA	NA	NA
AOCS	AOCS-161-1-9	OvCa	NA	NA	Primary_tumor	NA	>=60	NA	NA	III	NA	RNAseq: ICGC	COSMIC_v78	0.28	TDP_group_3	TDP_other	127	36	27	37	2464	8104	high	SBS3_percentage_higher_than_20	nonBRCA	nonBRCA	NA	0.0742896	TRUE	good	1	8	NA	NA	NA	NA	NA	NA	NA	NA	NA	NA	NA	NA
AOCS	AOCS-116-1-3	OvCa	NA	NA	Primary_tumor	NA	>=60	NA	NA	III	NA	RNAseq: ICGC	COSMIC_v78	0.37	TDP_group_2	TDP_other	187	145	72	58	5303	15965	high	SBS3_percentage_higher_than_20	nonBRCA	nonBRCA	NA	0.0813255	TRUE	good	1	19.6	NA	NA	NA	NA	NA	NA	NA	NA	NA	NA	NA	NA
AOCS	AOCS-124-1-X	OvCa	NA	NA	Primary_tumor	NA	<60	NA	NA	III	NA	RNAseq: ICGC	COSMIC_v78	0.03	TDP_group_23mix	TDP_other	63	59	59	38	2030	5982	high	SBS3_percentage_higher_than_20	nonBRCA	nonBRCA	NA	0.052459	TRUE	good	0	105	NA	NA	NA	NA	NA	NA	NA	NA	NA	NA	NA	NA
AOCS	AOCS-115-1-0	OvCa	NA	NA	Primary_tumor	NA	<60	NA	NA	III	NA	RNAseq: ICGC	COSMIC_v78	0.02	TDP_group_23mix	TDP_other	27	31	21	34	2633	4707	high	SBS3_percentage_higher_than_20	nonBRCA	nonBRCA	NA	0.0388572	TRUE	good	1	16.1	NA	NA	NA	NA	NA	NA	NA	NA	NA	NA	NA	NA
AOCS	AOCS-075-1-0	OvCa	NA	NA	Primary_tumor	NA	<60	NA	NA	III	NA	RNAseq: ICGC	COSMIC_v78	0.2	TDP_group_2	TDP_other	69	41	16	19	3080	5007	high	SBS3_percentage_higher_than_20	nonBRCA	nonBRCA	NA	0.0424134	TRUE	good	1	39	NA	NA	NA	NA	NA	NA	NA	NA	NA	NA	NA	NA
AOCS	AOCS-170-1-8	OvCa	NA	NA	Primary_tumor	NA	>=60	NA	NA	III	NA	RNAseq: ICGC	COSMIC_v78	0.51	TDP_group_23mix	TDP_other	477	69	82	87	7953	7559	high	SBS3_percentage_higher_than_20	nonBRCA	nonBRCA	NA	0.0514012	TRUE	good	0	26.4	NA	NA	NA	NA	NA	NA	NA	NA	NA	NA	NA	NA
AOCS	AOCS-133-1-9	OvCa	NA	NA	Primary_tumor	NA	>=60	NA	NA	III	NA	RNAseq: ICGC	COSMIC_v78	-0.01	NON_TDP	NON_TDP	61	127	54	49	0	9306	low	SBS3_percentage_higher_than_20	nonBRCA	nonBRCA	NA	0.0622032	TRUE	good	0	91.3	NA	NA	NA	NA	NA	NA	NA	NA	NA	NA	NA	NA
AOCS	AOCS-077-1-6	OvCa	NA	NA	Primary_tumor	NA	>=60	NA	NA	III	NA	RNAseq: ICGC	COSMIC_v78	-0.38	NON_TDP	NON_TDP	23	29	30	17	524	4540	low	SBS3_percentage_higher_than_20	nonBRCA	nonBRCA	NA	0.0532406	TRUE	good	1	29.1	NA	NA	NA	NA	NA	NA	NA	NA	NA	NA	NA	NA
AOCS	AOCS-162-1-1	OvCa	NA	NA	Primary_tumor	NA	>=60	NA	NA	III	NA	RNAseq: ICGC	COSMIC_v78	-0.06	NON_TDP	NON_TDP	44	42	44	37	1793	6727	high	SBS3_percentage_higher_than_20	nonBRCA	nonBRCA	NA	0.0487007	TRUE	good	0	4.4	NA	NA	NA	NA	NA	NA	NA	NA	NA	NA	NA	NA
AOCS	AOCS-060-1-5	OvCa	NA	NA	Primary_tumor	NA	>=60	NA	NA	IV	NA	RNAseq: ICGC	COSMIC_v78	-0.3	NON_TDP	NON_TDP	19	45	58	45	1659	6188	high	SBS3_percentage_higher_than_20	nonBRCA	nonBRCA	NA	0.0654434	TRUE	good	1	21.8	NA	NA	NA	NA	NA	NA	NA	NA	NA	NA	NA	NA
AOCS	AOCS-111-1-X	OvCa	NA	NA	Primary_tumor	NA	>=60	NA	NA	III	NA	RNAseq: ICGC	COSMIC_v78	-0.33	NON_TDP	NON_TDP	23	30	31	9	1716	5508	high	SBS3_percentage_higher_than_20	nonBRCA	nonBRCA	NA	0.0434887	TRUE	good	0	14.4	NA	NA	NA	NA	NA	NA	NA	NA	NA	NA	NA	NA
AOCS	AOCS-159-1-9	OvCa	NA	NA	Primary_tumor	NA	>=60	NA	NA	III	NA	RNAseq: ICGC	COSMIC_v78	-0.01	NON_TDP	NON_TDP	52	65	77	40	2019	5807	high	SBS3_percentage_higher_than_20	nonBRCA	nonBRCA	NA	0.0536371	TRUE	good	1	22.1	NA	NA	NA	NA	NA	NA	NA	NA	NA	NA	NA	NA
AOCS	AOCS-004-1-5	OvCa	NA	NA	Primary_tumor	NA	<60	NA	NA	III	NA	RNAseq: ICGC	COSMIC_v78	-0.1	NON_TDP	NON_TDP	20	68	16	14	3919	7334	high	SBS3_percentage_higher_than_20	nonBRCA	nonBRCA	NA	0.0595471	TRUE	good	1	6.1	NA	NA	NA	NA	NA	NA	NA	NA	NA	NA	NA	NA
AOCS	AOCS-081-1-1	OvCa	NA	NA	Primary_tumor	NA	>=60	NA	NA	III	NA	RNAseq: ICGC	COSMIC_v78	-0.04	NON_TDP	NON_TDP	30	48	35	21	4017	6808	high	SBS3_percentage_higher_than_20	nonBRCA	nonBRCA	NA	0.056593	TRUE	good	1	13.9	NA	NA	NA	NA	NA	NA	NA	NA	NA	NA	NA	NA
AOCS	AOCS-147-1-1	OvCa	NA	NA	Primary_tumor	NA	<60	NA	NA	III	NA	RNAseq: ICGC	COSMIC_v78	-0.21	NON_TDP	NON_TDP	24	338	35	86	10133	13054	high	SBS3_percentage_higher_than_20	nonBRCA	nonBRCA	NA	0.0597403	TRUE	good	0	201.9	NA	NA	NA	NA	NA	NA	NA	NA	NA	NA	NA	NA
AOCS	AOCS-104-1-6	OvCa	NA	NA	Primary_tumor	NA	<60	NA	NA	III	NA	RNAseq: ICGC	COSMIC_v78	-0.63	NON_TDP	NON_TDP	7	95	10	25	5144	5103	high	SBS3_percentage_higher_than_20	nonBRCA	nonBRCA	NA	0.072168	TRUE	good	1	38.2	NA	NA	NA	NA	NA	NA	NA	NA	NA	NA	NA	NA
AOCS	AOCS-126-1-5	OvCa	NA	NA	Primary_tumor	NA	<60	NA	NA	III	NA	RNAseq: ICGC	COSMIC_v78	-0.41	NON_TDP	NON_TDP	16	88	15	26	5553	3775	high	SBS3_percentage_higher_than_20	nonBRCA	nonBRCA	NA	0.0403421	TRUE	good	1	81.1	NA	NA	NA	NA	NA	NA	NA	NA	NA	NA	NA	NA
AOCS	AOCS-090-1-0	OvCa	NA	NA	Primary_tumor	NA	<60	NA	NA	III	NA	RNAseq: ICGC	COSMIC_v78	0.3	TDP_group_12mix	TDP_type_1	137	73	65	34	7850	10211	high	SBS3_percentage_higher_than_20	nonBRCA	nonBRCA	NA	0	FALSE	poor	1	56.8	NA	NA	NA	NA	NA	NA	NA	NA	NA	NA	NA	NA
AOCS	AOCS-085-1-2	OvCa	NA	NA	Primary_tumor	NA	<60	NA	NA	III	NA	RNAseq: ICGC	COSMIC_v78	0.08	TDP_group_2	TDP_other	40	12	21	18	333	3072	low	SBS3_percentage_higher_than_20	nonBRCA	nonBRCA	NA	0.0380095	FALSE	poor	1	26.5	NA	NA	NA	NA	NA	NA	NA	NA	NA	NA	NA	NA
AOCS	AOCS-096-1-7	OvCa	NA	NA	Primary_tumor	NA	>=60	NA	NA	IV	NA	RNAseq: ICGC	COSMIC_v78	0.24	TDP_group_23mix	TDP_other	100	21	33	14	1254	10377	low	SBS3_percentage_higher_than_20	nonBRCA	nonBRCA	NA	0.0176498	FALSE	poor	1	10.2	NA	NA	NA	NA	NA	NA	NA	NA	NA	NA	NA	NA
AOCS	AOCS-055-1-7	OvCa	NA	NA	Primary_tumor	NA	>=60	NA	NA	III	NA	RNAseq: ICGC	COSMIC_v78	0.18	TDP_group_2	TDP_other	49	144	65	59	8008	17862	high	SBS3_percentage_higher_than_20	nonBRCA	nonBRCA	NA	0.0211538	FALSE	poor	1	22.5	NA	NA	NA	NA	NA	NA	NA	NA	NA	NA	NA	NA
AOCS	AOCS-112-1-2	OvCa	NA	NA	Primary_tumor	NA	>=60	NA	NA	III	NA	RNAseq: ICGC	COSMIC_v78	0.24	TDP_group_2	TDP_other	142	86	20	26	7026	11708	high	SBS3_percentage_higher_than_20	nonBRCA	nonBRCA	NA	0.0335209	FALSE	poor	1	23.7	NA	NA	NA	NA	NA	NA	NA	NA	NA	NA	NA	NA
AOCS	AOCS-078-1-9	OvCa	NA	NA	Primary_tumor	NA	>=60	NA	NA	III	NA	RNAseq: ICGC	COSMIC_v78	0.2	TDP_group_2	TDP_other	135	91	76	61	5709	8775	high	SBS3_percentage_higher_than_20	nonBRCA	nonBRCA	NA	0.0363599	FALSE	poor	1	22.3	NA	NA	NA	NA	NA	NA	NA	NA	NA	NA	NA	NA
AOCS	AOCS-106-1-1	OvCa	NA	NA	Primary_tumor	NA	>=60	NA	NA	III	NA	RNAseq: ICGC	COSMIC_v78	0.22	TDP_group_2	TDP_other	42	223	22	58	12103	9990	high	SBS3_percentage_higher_than_20	nonBRCA	nonBRCA	NA	0.0007	FALSE	poor	1	12.3	NA	NA	NA	NA	NA	NA	NA	NA	NA	NA	NA	NA
AOCS	AOCS-132-1-6	OvCa	NA	NA	Primary_tumor	NA	<60	NA	NA	III	NA	RNAseq: ICGC	COSMIC_v78	-0.46	NON_TDP	NON_TDP	13	80	29	20	0	4406	low	SBS3_percentage_higher_than_20	nonBRCA	nonBRCA	NA	0	FALSE	poor	1	80.6	NA	NA	NA	NA	NA	NA	NA	NA	NA	NA	NA	NA
AOCS	AOCS-097-1-X	OvCa	NA	NA	Primary_tumor	NA	<60	NA	NA	III	NA	RNAseq: ICGC	COSMIC_v78	-0.85	NON_TDP	NON_TDP	13	21	18	2	0	2745	low	SBS3_percentage_higher_than_20	nonBRCA	nonBRCA	NA	0.0241576	FALSE	poor	1	20.2	NA	NA	NA	NA	NA	NA	NA	NA	NA	NA	NA	NA
AOCS	AOCS-165-1-X	OvCa	NA	NA	Primary_tumor	NA	>=60	NA	NA	III	NA	RNAseq: ICGC	COSMIC_v78	-0.23	NON_TDP	NON_TDP	26	51	27	32	0	10653	low	SBS3_percentage_higher_than_20	nonBRCA	nonBRCA	NA	0	FALSE	poor	1	14.4	NA	NA	NA	NA	NA	NA	NA	NA	NA	NA	NA	NA
AOCS	AOCS-109-1-X	OvCa	NA	NA	Primary_tumor	NA	>=60	NA	NA	III	NA	RNAseq: ICGC	COSMIC_v78	-0.3	NON_TDP	NON_TDP	46	61	90	76	653	8157	low	SBS3_percentage_higher_than_20	nonBRCA	nonBRCA	NA	0	FALSE	poor	1	19.2	NA	NA	NA	NA	NA	NA	NA	NA	NA	NA	NA	NA
AOCS	AOCS-059-1-8	OvCa	NA	NA	Primary_tumor	NA	>=60	NA	NA	III	NA	RNAseq: ICGC	COSMIC_v78	-0.65	NON_TDP	NON_TDP	10	13	15	8	1126	5157	low	SBS3_percentage_higher_than_20	nonBRCA	nonBRCA	NA	0.0280541	FALSE	poor	1	16.3	NA	NA	NA	NA	NA	NA	NA	NA	NA	NA	NA	NA
AOCS	AOCS-061-1-8	OvCa	NA	NA	Primary_tumor	NA	<60	NA	NA	III	NA	RNAseq: ICGC	COSMIC_v78	-0.24	NON_TDP	NON_TDP	37	45	54	26	1758	7921	low	SBS3_percentage_higher_than_20	nonBRCA	nonBRCA	NA	0	FALSE	poor	1	19.6	NA	NA	NA	NA	NA	NA	NA	NA	NA	NA	NA	NA
AOCS	AOCS-084-1-X	OvCa	NA	NA	Primary_tumor	NA	>=60	NA	NA	III	NA	RNAseq: ICGC	COSMIC_v78	-0.1	NON_TDP	NON_TDP	31	31	50	15	1590	6282	high	SBS3_percentage_higher_than_20	nonBRCA	nonBRCA	NA	0.0243799	FALSE	poor	1	53.9	NA	NA	NA	NA	NA	NA	NA	NA	NA	NA	NA	NA
AOCS	AOCS-163-1-4	OvCa	NA	NA	Primary_tumor	NA	>=60	NA	NA	III	NA	RNAseq: ICGC	COSMIC_v78	-0.07	NON_TDP	NON_TDP	46	42	27	22	2223	6067	high	SBS3_percentage_higher_than_20	nonBRCA	nonBRCA	NA	0.00285454	FALSE	poor	1	13.4	NA	NA	NA	NA	NA	NA	NA	NA	NA	NA	NA	NA
AOCS	AOCS-113-1-5	OvCa	NA	NA	Primary_tumor	NA	>=60	NA	NA	III	NA	RNAseq: ICGC	COSMIC_v78	-0.26	NON_TDP	NON_TDP	16	69	51	22	4980	12872	high	SBS3_percentage_higher_than_20	nonBRCA	nonBRCA	NA	0.0005	FALSE	poor	1	16.8	NA	NA	NA	NA	NA	NA	NA	NA	NA	NA	NA	NA
AOCS	AOCS-076-1-3	OvCa	NA	NA	Primary_tumor	NA	<60	NA	NA	IV	NA	RNAseq: ICGC	COSMIC_v78	-0.27	NON_TDP	NON_TDP	42	72	47	43	2794	6928	high	SBS3_percentage_higher_than_20	nonBRCA	nonBRCA	NA	0.0323931	FALSE	poor	1	9.4	NA	NA	NA	NA	NA	NA	NA	NA	NA	NA	NA	NA
AOCS	AOCS-160-1-6	OvCa	NA	NA	Primary_tumor	NA	>=60	NA	NA	III	NA	RNAseq: ICGC	COSMIC_v78	-0.05	NON_TDP	NON_TDP	46	85	28	27	3195	7736	high	SBS3_percentage_higher_than_20	nonBRCA	nonBRCA	NA	0.0265338	FALSE	poor	1	10.5	NA	NA	NA	NA	NA	NA	NA	NA	NA	NA	NA	NA
AOCS	AOCS-168-1-8	OvCa	NA	NA	Primary_tumor	NA	>=60	NA	NA	III	NA	RNAseq: ICGC	COSMIC_v78	-0.22	NON_TDP	NON_TDP	12	74	11	12	3068	7191	high	SBS3_percentage_higher_than_20	nonBRCA	nonBRCA	NA	0.0285355	FALSE	poor	1	12.9	NA	NA	NA	NA	NA	NA	NA	NA	NA	NA	NA	NA
AOCS	AOCS-083-1-7	OvCa	NA	NA	Primary_tumor	NA	<60	NA	NA	IV	NA	RNAseq: ICGC	COSMIC_v78	-0.08	NON_TDP	NON_TDP	71	87	31	34	3314	7265	high	SBS3_percentage_higher_than_20	nonBRCA	nonBRCA	NA	0.0155085	FALSE	poor	1	57.9	NA	NA	NA	NA	NA	NA	NA	NA	NA	NA	NA	NA
AOCS	AOCS-080-1-9	OvCa	NA	NA	Primary_tumor	NA	>=60	NA	NA	III	NA	RNAseq: ICGC	COSMIC_v78	-0.32	NON_TDP	NON_TDP	24	82	70	34	4201	7824	high	SBS3_percentage_higher_than_20	nonBRCA	nonBRCA	NA	0	FALSE	poor	1	30	NA	NA	NA	NA	NA	NA	NA	NA	NA	NA	NA	NA
AOCS	AOCS-148-1-4	OvCa	NA	NA	Primary_tumor	NA	<60	NA	NA	III	NA	RNAseq: ICGC	COSMIC_v78	-0.36	NON_TDP	NON_TDP	14	177	16	29	4015	7057	high	SBS3_percentage_higher_than_20	nonBRCA	nonBRCA	NA	0	FALSE	poor	0	120.6	NA	NA	NA	NA	NA	NA	NA	NA	NA	NA	NA	NA
AOCS	AOCS-056-1-X	OvCa	NA	NA	Primary_tumor	NA	>=60	NA	NA	III	NA	RNAseq: ICGC	COSMIC_v78	-0.67	NON_TDP	NON_TDP	11	49	38	11	4915	6553	high	SBS3_percentage_higher_than_20	nonBRCA	nonBRCA	NA	0	FALSE	poor	1	20.1	NA	NA	NA	NA	NA	NA	NA	NA	NA	NA	NA	NA
COH_TNBC	GT_02588	TNBC	M	Basal	Primary_tumor	NA	>=50	White	high	stage 2	NA	This study (RNAseq)	This study	0.325432	TDP_group_1	TDP_type_1	94	104	26	11	3767	15753	high	SBS3_percentage_higher_than_5	BRCA1meth	BRCA1meth	70.1	0.0345156	NA	intermediate	NA	NA	non-pCR	PR	pCR_vs_other	NA	NA	NA	NA	NA	NA	NA	NA	NA
COH_TNBC	GT_02563	TNBC	UNS	Basal	Primary_tumor	NA	<50	White	high	stage 2	NA	This study (RNAseq)	This study	0.229692	TDP_group_1	TDP_type_1	95	39	13	3	1642	14071	high	SBS3_percentage_higher_than_5	BRCA1meth	BRCA1meth	76.3	0.0266939	NA	intermediate	NA	NA	non-pCR	PR	pCR_vs_other	NA	NA	NA	NA	NA	NA	NA	NA	NA
COH_TNBC	GT_02578	TNBC	M	Basal	Primary_tumor	NA	<50	White	high	stage 2	NA	This study (RNAseq)	This study	0.30678	TDP_group_1	TDP_type_1	130	49	21	9	4634	13707	high	SBS3_percentage_higher_than_5	BRCA1meth	BRCA1meth	77.9	0.0386695	NA	intermediate	NA	NA	non-pCR	PR	pCR_vs_other	NA	NA	NA	NA	NA	NA	NA	NA	NA
COH_TNBC	GT_02583	TNBC	MSL	Normal	Primary_tumor	NA	<50	White	high	stage 2	NA	This study (RNAseq)	This study	0.067316	TDP_group_1	TDP_type_1	26	14	3	0	0	12836	low	SBS3_percentage_higher_than_5	BRCA1meth	BRCA1meth	16.9	0.0680974	NA	intermediate	NA	NA	non-pCR	PR	pCR_vs_other	NA	NA	NA	NA	NA	NA	NA	NA	NA
COH_TNBC	GT_02555	TNBC	UNS	Basal	Primary_tumor	NA	<50	White	high	stage 2	NA	This study (RNAseq)	This study	0.305878	TDP_group_1	TDP_type_1	127	36	6	9	0	25058	low	SBS3_percentage_higher_than_5	BRCA1meth	BRCA1meth	52.7	0.0697818	NA	intermediate	NA	NA	pCR	pCR	pCR_vs_other	NA	NA	NA	NA	NA	NA	NA	NA	NA
COH_TNBC	GT_02565	TNBC	M	Normal	Primary_tumor	NA	>=50	White	low_intermediate	stage 2	NA	This study (RNAseq)	This study	0.417411	TDP_group_13mix	TDP_type_1	106	70	33	10	8494	25746	high	SBS3_percentage_higher_than_5	BRCA1meth	BRCA1meth	61.8	0.0833277	NA	intermediate	NA	NA	non-pCR	PR	pCR_vs_other	NA	NA	NA	NA	NA	NA	NA	NA	NA
COH_TNBC	GT_02427	TNBC	BL1	Basal	Primary_tumor	NA	>=50	White	high	stage 2	NA	This study (RNAseq)	This study	0.30191	TDP_group_1	TDP_type_1	83	83	42	10	3855	14855	high	SBS3_percentage_higher_than_5	BRCA1meth	BRCA1meth	64.6	0.123568	NA	intermediate	NA	NA	non-pCR	PR	pCR_vs_other	NA	NA	NA	NA	NA	NA	NA	NA	NA
COH_TNBC	GT_02581	TNBC	UNS	Basal	Primary_tumor	NA	>=50	White	low_intermediate	stage 2	NA	This study (RNAseq)	This study	0.304737	TDP_group_1	TDP_type_1	77	86	22	10	2671	13489	high	SBS3_percentage_higher_than_5	BRCA1meth	BRCA1meth	72.3	0.0648169	NA	intermediate	NA	NA	pCR	pCR	pCR_vs_other	NA	NA	NA	NA	NA	NA	NA	NA	NA
COH_TNBC	GT_02587	TNBC	BL1	Basal	Primary_tumor	NA	<50	White	high	stage 2	NA	This study (RNAseq)	This study	0.286221	TDP_group_1	TDP_type_1	58	95	41	25	3768	19540	high	SBS3_percentage_higher_than_5	BRCA1meth	BRCA1meth	78.1	0.138156	NA	intermediate	NA	NA	non-pCR	PR	pCR_vs_other	NA	NA	NA	NA	NA	NA	NA	NA	NA
COH_TNBC	GT_02567	TNBC	UNS	Her2	Primary_tumor	NA	>=50	White	high	stage 2	NA	This study (RNAseq)	This study	0.509408	TDP_group_1	TDP_type_1	379	67	37	26	4793	19489	high	SBS3_percentage_higher_than_5	BRCA1meth	BRCA1meth	78.3	0.115533	NA	intermediate	NA	NA	pCR	pCR	pCR_vs_other	NA	NA	NA	NA	NA	NA	NA	NA	NA
COH_TNBC	GT_02566	TNBC	BL1	Basal	Primary_tumor	NA	<50	Asian	high	stage 2	NA	This study (RNAseq)	This study	0.175076	TDP_group_12mix	TDP_type_1	190	163	124	32	3444	23185	high	SBS3_percentage_higher_than_5	BRCA1meth	BRCA1meth	81.9	0.106018	NA	intermediate	NA	NA	pCR	pCR	pCR_vs_other	NA	NA	NA	NA	NA	NA	NA	NA	NA
COH_TNBC	GT_02575	TNBC	BL2	LumB	Primary_tumor	NA	<50	Asian	high	stage 2	NA	This study (RNAseq)	This study	0.30544	TDP_group_13mix	TDP_type_1	114	68	26	5	1343	22338	high	SBS3_percentage_higher_than_5	BRCAmut	BRCA1mut	NA	0	NA	good	NA	NA	non-pCR	PR	pCR_vs_other	NA	NA	NA	NA	NA	NA	NA	NA	NA
COH_TNBC	GT_02562	TNBC	NA	LumA	Primary_tumor	NA	>=50	White	low_intermediate	stage 2	NA	This study (RNAseq)	This study	-0.655019	NON_TDP	NON_TDP	8	12	5	0	0	14485	low	SBS3_percentage_higher_than_5	BRCAmut	BRCA1mut	NA	0.0516941	NA	good	NA	NA	pCR	pCR	pCR_vs_other	NA	NA	NA	NA	NA	NA	NA	NA	NA
COH_TNBC	GT_02558	TNBC	LAR	LumB	Primary_tumor	NA	>=50	White	high	stage 2	NA	This study (RNAseq)	This study	-0.66103	NON_TDP	NON_TDP	11	15	12	0	0	14396	low	SBS3_percentage_higher_than_5	BRCAmut	BRCA2mut	NA	0.0379785	NA	good	NA	NA	pCR	pCR	pCR_vs_other	NA	NA	NA	NA	NA	NA	NA	NA	NA
COH_TNBC	GT_02584	TNBC	BL1	Basal	Primary_tumor	NA	>=50	White	high	stage 2	NA	This study (RNAseq)	This study	-0.104404	NON_TDP	NON_TDP	17	83	24	3	1446	21223	high	SBS3_percentage_higher_than_5	BRCAmut	BRCA2mut	NA	0.0468152	NA	good	NA	NA	pCR	pCR	pCR_vs_other	NA	NA	NA	NA	NA	NA	NA	NA	NA
COH_TNBC	GT_02428	TNBC	IM	Basal	Primary_tumor	NA	>=50	White	high	stage 2	NA	This study (RNAseq)	This study	0.0627846	TDP_group_1	TDP_type_1	64	33	31	5	0	14569	low	SBS3_percentage_higher_than_5	BRCAmut	BRCA1mut	NA	0.0778229	NA	good	NA	NA	pCR	pCR	pCR_vs_other	NA	NA	NA	NA	NA	NA	NA	NA	NA
COH_TNBC	GT_02590	TNBC	IM	Basal	Primary_tumor	NA	<50	White	low_intermediate	stage 2	NA	This study (RNAseq)	This study	0.398709	TDP_group_1	TDP_type_1	259	80	27	8	1491	24655	high	SBS3_percentage_higher_than_5	BRCAmut	BRCA1mut	NA	0.181276	NA	good	NA	NA	pCR	pCR	pCR_vs_other	NA	NA	NA	NA	NA	NA	NA	NA	NA
COH_TNBC	GT_02556	TNBC	IM	Basal	Primary_tumor	NA	<50	White	high	stage 3	NA	This study (RNAseq)	This study	0.454459	TDP_group_1	TDP_type_1	193	53	20	11	1036	16744	high	SBS3_percentage_higher_than_5	BRCAmut	BRCA1mut	NA	0.116301	NA	good	NA	NA	pCR	pCR	pCR_vs_other	NA	NA	NA	NA	NA	NA	NA	NA	NA
COH_TNBC	GT_02569	TNBC	BL2	Basal	Primary_tumor	NA	<50	White	high	stage 2	NA	This study (RNAseq)	This study	0.440375	TDP_group_1	TDP_type_1	182	54	13	12	1099	15189	high	SBS3_percentage_higher_than_5	BRCAmut	BRCA1mut	NA	0.111856	NA	good	NA	NA	pCR	pCR	pCR_vs_other	NA	NA	NA	NA	NA	NA	NA	NA	NA
COH_TNBC	GT_02577	TNBC	MSL	Normal	Primary_tumor	NA	>=50	White	high	stage 3	NA	This study (RNAseq)	This study	-0.449189	NON_TDP	NON_TDP	10	17	3	2	0	19930	low	SBS3_percentage_higher_than_5	BRCAmut	BRCA1mut	NA	0.0702022	NA	good	NA	NA	pCR	pCR	pCR_vs_other	NA	NA	NA	NA	NA	NA	NA	NA	NA
COH_TNBC	GT_02579	TNBC	IM	Basal	Primary_tumor	NA	>=50	White	high	stage 2	NA	This study (RNAseq)	This study	0.382876	TDP_group_1	TDP_type_1	110	109	19	6	1257	16909	high	SBS3_percentage_higher_than_5	nonBRCA	nonBRCA	NA	0.12891	TRUE	good	NA	NA	pCR	pCR	pCR_vs_other	NA	NA	NA	NA	NA	NA	NA	NA	NA
COH_TNBC	GT_02589	TNBC	M	Basal	Primary_tumor	NA	<50	White	low_intermediate	stage 2	NA	This study (RNAseq)	This study	0.376762	TDP_group_2	TDP_other	52	118	23	16	6224	20871	high	SBS3_percentage_higher_than_5	nonBRCA	nonBRCA	NA	0.174694	TRUE	good	NA	NA	pCR	pCR	pCR_vs_other	NA	NA	NA	NA	NA	NA	NA	NA	NA
COH_TNBC	GT_02570	TNBC	IM	Basal	Primary_tumor	NA	<50	White	high	stage 2	NA	This study (RNAseq)	This study	-0.691954	NON_TDP	NON_TDP	12	13	23	0	0	14529	low	SBS3_percentage_higher_than_5	nonBRCA	nonBRCA	NA	0.0839769	TRUE	good	NA	NA	pCR	pCR	pCR_vs_other	NA	NA	NA	NA	NA	NA	NA	NA	NA
COH_TNBC	GT_02580	TNBC	BL1	Basal	Primary_tumor	NA	<50	White	high	stage 2	NA	This study (RNAseq)	This study	-0.09066	NON_TDP	NON_TDP	17	41	15	1	0	19915	low	SBS3_percentage_higher_than_5	nonBRCA	nonBRCA	NA	0.132185	TRUE	good	NA	NA	pCR	pCR	pCR_vs_other	NA	NA	NA	NA	NA	NA	NA	NA	NA
COH_TNBC	GT_02576	TNBC	NA	LumA	Primary_tumor	NA	<50	White	low_intermediate	stage 2	NA	This study (RNAseq)	This study	-0.372774	NON_TDP	NON_TDP	11	17	9	1	0	22222	low	SBS3_percentage_higher_than_5	nonBRCA	nonBRCA	NA	0.0935845	TRUE	good	NA	NA	pCR	pCR	pCR_vs_other	NA	NA	NA	NA	NA	NA	NA	NA	NA
COH_TNBC	GT_02571	TNBC	IM	Basal	Primary_tumor	NA	>=50	White	high	stage 3	NA	This study (RNAseq)	This study	-0.428002	NON_TDP	NON_TDP	14	28	17	3	0	23697	low	SBS3_percentage_higher_than_5	nonBRCA	nonBRCA	NA	0.144751	TRUE	good	NA	NA	pCR	pCR	pCR_vs_other	NA	NA	NA	NA	NA	NA	NA	NA	NA
COH_TNBC	GT_02430	TNBC	NA	LumA	Primary_tumor	NA	>=50	White	high	stage 2	NA	This study (RNAseq)	This study	-0.0507116	NON_TDP	NON_TDP	34	30	21	2	0	17652	low	SBS3_percentage_higher_than_5	nonBRCA	nonBRCA	NA	0.0847831	TRUE	good	NA	NA	pCR	pCR	pCR_vs_other	NA	NA	NA	NA	NA	NA	NA	NA	NA
COH_TNBC	GT_02557	TNBC	BL1	Basal	Primary_tumor	NA	>=50	White	low_intermediate	stage 2	NA	This study (RNAseq)	This study	-0.329356	NON_TDP	NON_TDP	15	51	19	5	1318	13718	high	SBS3_percentage_higher_than_5	nonBRCA	nonBRCA	NA	0.17691	TRUE	good	NA	NA	pCR	pCR	pCR_vs_other	NA	NA	NA	NA	NA	NA	NA	NA	NA
COH_TNBC	GT_02585	TNBC	BL2	Normal	Primary_tumor	NA	>=50	White	high	stage 2	NA	This study (RNAseq)	This study	-0.351002	NON_TDP	NON_TDP	34	50	86	2	0	13033	low	SBS3_percentage_higher_than_5	nonBRCA	nonBRCA	NA	0.0748237	TRUE	good	NA	NA	non-pCR	PR	pCR_vs_other	NA	NA	NA	NA	NA	NA	NA	NA	NA
COH_TNBC	GT_02573	TNBC	IM	Basal	Primary_tumor	NA	>=50	White	low_intermediate	stage 2	NA	This study (RNAseq)	This study	-0.170081	NON_TDP	NON_TDP	38	42	53	2	0	19568	low	SBS3_percentage_higher_than_5	nonBRCA	nonBRCA	NA	0.119029	TRUE	good	NA	NA	non-pCR	PR	pCR_vs_other	NA	NA	NA	NA	NA	NA	NA	NA	NA
COH_TNBC	GT_02429	TNBC	NA	NA	Primary_tumor	NA	<50	White	high	stage 3	NA	NA	This study	-1.21548	NON_TDP	NON_TDP	1	28	696	1	0	21637	low	SBS3_percentage_higher_than_5	nonBRCA	nonBRCA	NA	NA	NA	NA	NA	NA	non-pCR	PR	pCR_vs_other	NA	NA	NA	NA	NA	NA	NA	NA	NA
COH_TNBC	GT_02559	TNBC	IM	Normal	Primary_tumor	NA	>=50	White	high	stage 2	NA	This study (RNAseq)	This study	-0.481058	NON_TDP	NON_TDP	11	27	11	0	0	30621	low	SBS3_percentage_higher_than_5	nonBRCA	nonBRCA	NA	0.0147942	FALSE	poor	NA	NA	pCR	pCR	pCR_vs_other	NA	NA	NA	NA	NA	NA	NA	NA	NA
COH_TNBC	GT_02572	TNBC	BL1	Basal	Primary_tumor	NA	>=50	White	high	stage 2	NA	This study (RNAseq)	This study	0.186478	TDP_group_23mix	TDP_other	51	122	49	8	3537	19141	high	SBS3_percentage_higher_than_5	nonBRCA	nonBRCA	NA	0.00658967	FALSE	poor	NA	NA	non-pCR	PR	pCR_vs_other	NA	NA	NA	NA	NA	NA	NA	NA	NA
COH_TNBC	GT_02586	TNBC	M	Basal	Primary_tumor	NA	<50	White	high	stage 2	NA	This study (RNAseq)	This study	-0.925338	NON_TDP	NON_TDP	3	55	20	1	0	17688	low	SBS3_percentage_higher_than_5	nonBRCA	nonBRCA	NA	0.0089025	FALSE	poor	NA	NA	non-pCR	PR	pCR_vs_other	NA	NA	NA	NA	NA	NA	NA	NA	NA
COH_TNBC	GT_02574	TNBC	LAR	Her2	Primary_tumor	NA	>=50	White	high	stage 2	NA	This study (RNAseq)	This study	-0.0938738	NON_TDP	NON_TDP	39	43	49	4	0	21116	low	SBS3_percentage_higher_than_5	nonBRCA	nonBRCA	NA	0.0561158	FALSE	poor	NA	NA	non-pCR	PR	pCR_vs_other	NA	NA	NA	NA	NA	NA	NA	NA	NA
COH_TNBC	GT_02561	TNBC	MSL	Normal	Primary_tumor	NA	>=50	White	high	stage 3	NA	This study (RNAseq)	This study	-0.283555	NON_TDP	NON_TDP	6	5	4	0	0	15723	low	SBS3_percentage_higher_than_5	nonBRCA	nonBRCA	NA	0.0161069	FALSE	poor	NA	NA	non-pCR	PR	pCR_vs_other	NA	NA	NA	NA	NA	NA	NA	NA	NA
COH_TNBC	GT_02431	TNBC	M	Basal	Primary_tumor	NA	>=50	NA	high	stage 2	NA	This study (RNAseq)	This study	-0.519806	NON_TDP	NON_TDP	33	42	80	7	0	16951	low	SBS3_percentage_higher_than_5	nonBRCA	nonBRCA	NA	0.0557485	FALSE	poor	NA	NA	non-pCR	PR	pCR_vs_other	NA	NA	NA	NA	NA	NA	NA	NA	NA
COH_TNBC	GT_02568	TNBC	BL1	Basal	Primary_tumor	NA	>=50	White	high	stage 3	NA	This study (RNAseq)	This study	-0.120254	NON_TDP	NON_TDP	27	40	63	12	0	24233	low	SBS3_percentage_higher_than_5	nonBRCA	nonBRCA	NA	0.0479931	FALSE	poor	NA	NA	non-pCR	PR	pCR_vs_other	NA	NA	NA	NA	NA	NA	NA	NA	NA
COH_TNBC	GT_02591	TNBC	LAR	Her2	Primary_tumor	NA	>=50	White	low_intermediate	stage 2	NA	This study (RNAseq)	This study	-0.330211	NON_TDP	NON_TDP	14	21	10	0	0	14715	low	SBS3_percentage_higher_than_5	nonBRCA	nonBRCA	NA	0.0349935	FALSE	poor	NA	NA	non-pCR	PR	pCR_vs_other	NA	NA	NA	NA	NA	NA	NA	NA	NA
COH_TNBC	GT_02564	TNBC	NA	LumA	Primary_tumor	NA	>=50	White	low_intermediate	stage 2	NA	This study (RNAseq)	This study	-0.543994	NON_TDP	NON_TDP	7	11	4	1	0	13738	low	SBS3_percentage_higher_than_5	nonBRCA	nonBRCA	NA	0.0130542	FALSE	poor	NA	NA	non-pCR	PR	pCR_vs_other	NA	NA	NA	NA	NA	NA	NA	NA	NA
COH_TNBC	GT_02560	TNBC	M	Basal	Primary_tumor	NA	>=50	White	high	stage 2	NA	This study (RNAseq)	This study	-0.324969	NON_TDP	NON_TDP	20	58	46	10	120	13528	low	SBS3_percentage_higher_than_5	nonBRCA	nonBRCA	NA	0.064039	FALSE	poor	NA	NA	non-pCR	PR	pCR_vs_other	NA	NA	NA	NA	NA	NA	NA	NA	NA
COH_TNBC	GT_02582	TNBC	LAR	Basal	Primary_tumor	NA	<50	White	high	stage 2	NA	This study (RNAseq)	This study	-0.654997	NON_TDP	NON_TDP	11	16	10	1	0	11347	low	SBS3_percentage_higher_than_5	nonBRCA	nonBRCA	NA	0.030337	FALSE	poor	NA	NA	non-pCR	SD	pCR_vs_other	NA	NA	NA	NA	NA	NA	NA	NA	NA
PDX_TNBC	BCM-3936	TNBC	NA	NA	PDX_BCM	NO	NA	NA	NA	NA	NA	NA	This study	0.353845	TDP_group_12mix	TDP_type_1	121	152	41	24	5557	23027	high	SBS3_percentage_higher_than_5	BRCA1meth	BRCA1meth	35.4	NA	NA	NA	NA	NA	Non_responder	1.44	> five_percent_reduction_in_tumor_growth_rate_platinum.vs.control	Non_responder	RECIST_platinum:PD	CR/PR vs. SD/PD	Responder	8.24	> five_percent_reduction_in_tumor_growth_rate_docetaxel.vs.control	Responder	RECIST_docetaxel:PR	CR/PR vs. SD/PD
PDX_TNBC	TM01278	TNBC	NA	NA	PDX_JAX	NO	NA	NA	NA	NA	NA	NA	Menghi et al., 2018	0.32	TDP_group_1	TDP_type_1	138	138	19	31	5356	22560	high	SBS3_percentage_higher_than_5	BRCA1meth	BRCA1meth	48.9	NA	NA	NA	NA	NA	Non_responder	-1.13	> five_percent_reduction_in_tumor_growth_rate_platinum.vs.control	Non_responder	RECIST_platinum:PD	CR/PR vs. SD/PD	Non_responder	0.07	> five_percent_reduction_in_tumor_growth_rate_docetaxel.vs.control	Non_responder	RECIST_docetaxel:PD	CR/PR vs. SD/PD
PDX_TNBC	TM00103	TNBC	NA	NA	PDX_JAX	NO	NA	NA	NA	NA	NA	NA	Menghi et al., 2018	0.332296	TDP_group_1	TDP_type_1	185	97	36	20	3357	15797	high	SBS3_percentage_higher_than_5	BRCA1meth	BRCA1meth	54.4	NA	NA	NA	NA	NA	Non_responder	0.8	> five_percent_reduction_in_tumor_growth_rate_platinum.vs.control	Non_responder	RECIST_platinum:PD	CR/PR vs. SD/PD	Non_responder	1.99	> five_percent_reduction_in_tumor_growth_rate_docetaxel.vs.control	Non_responder	RECIST_docetaxel:PD	CR/PR vs. SD/PD
PDX_TNBC	TM00099	TNBC	NA	NA	PDX_JAX	NO	NA	NA	NA	NA	NA	NA	Menghi et al., 2018	0.45	TDP_group_1	TDP_type_1	251	93	17	41	4809	28409	high	SBS3_percentage_higher_than_5	BRCA1meth	BRCA1meth	61.8	NA	NA	NA	NA	NA	Responder	14.55	> five_percent_reduction_in_tumor_growth_rate_platinum.vs.control	Responder	RECIST_platinum:PR	CR/PR vs. SD/PD	Responder	15.07	> five_percent_reduction_in_tumor_growth_rate_docetaxel.vs.control	Responder	RECIST_docetaxel:PR	CR/PR vs. SD/PD
PDX_TNBC	WHIM69	TNBC	NA	NA	PDX_BCM	NO	NA	NA	NA	NA	NA	NA	This study	0.448692	TDP_group_1	TDP_type_1	251	93	22	24	8606	14441	high	SBS3_percentage_higher_than_5	BRCA1meth	BRCA1meth	82.8	NA	NA	NA	NA	NA	Non_responder	2.9	> five_percent_reduction_in_tumor_growth_rate_platinum.vs.control	Non_responder	RECIST_platinum:PD	CR/PR vs. SD/PD	Non_responder	4.2	> five_percent_reduction_in_tumor_growth_rate_docetaxel.vs.control	Non_responder	RECIST_docetaxel:PD	CR/PR vs. SD/PD
PDX_TNBC	TM01117	TNBC	NA	NA	PDX_JAX	YES	NA	NA	NA	NA	NA	NA	Menghi et al., 2018	0.37	TDP_group_1	TDP_type_1	253	75	6	29	2827	13263	high	SBS3_percentage_higher_than_5	BRCA1meth	BRCA1meth	98.6	NA	NA	NA	NA	NA	Non_responder	1.45	> five_percent_reduction_in_tumor_growth_rate_platinum.vs.control	Non_responder	RECIST_platinum:PD	CR/PR vs. SD/PD	Responder	8.6	> five_percent_reduction_in_tumor_growth_rate_docetaxel.vs.control	Non_responder	RECIST_docetaxel:PD	CR/PR vs. SD/PD
PDX_TNBC	TM00090	TNBC	NA	NA	PDX_JAX	YES	NA	NA	NA	NA	NA	NA	Menghi et al., 2018	0.25	TDP_group_12mix	TDP_type_1	92	62	13	15	2439	16539	high	SBS3_percentage_higher_than_5	BRCA1meth	BRCA1meth	99.8	NA	NA	NA	NA	NA	Responder	24.02	> five_percent_reduction_in_tumor_growth_rate_platinum.vs.control	Responder	RECIST_platinum:PR	CR/PR vs. SD/PD	Responder	13.29	> five_percent_reduction_in_tumor_growth_rate_docetaxel.vs.control	Non_responder	RECIST_docetaxel:PD	CR/PR vs. SD/PD
PDX_TNBC	WHIM68	TNBC	NA	NA	PDX_BCM	YES	NA	NA	NA	NA	NA	NA	This study	0.418498	TDP_group_12mix	TDP_type_1	297	91	21	34	8405	14174	high	SBS3_percentage_higher_than_5	BRCA1meth	BRCA1meth	99.9	NA	NA	NA	NA	NA	Responder	10.44	> five_percent_reduction_in_tumor_growth_rate_platinum.vs.control	Responder	RECIST_platinum:CR	CR/PR vs. SD/PD	Responder	10.09	> five_percent_reduction_in_tumor_growth_rate_docetaxel.vs.control	Responder	RECIST_docetaxel:CR	CR/PR vs. SD/PD
PDX_TNBC	TM01079	TNBC	NA	NA	PDX_JAX	YES	NA	NA	NA	NA	NA	NA	Menghi et al., 2018	0.5	TDP_group_1	TDP_type_1	274	53	6	31	1937	16455	high	SBS3_percentage_higher_than_5	BRCA1meth	BRCA1meth	99.9	NA	NA	NA	NA	NA	Responder	12.95	> five_percent_reduction_in_tumor_growth_rate_platinum.vs.control	Responder	RECIST_platinum:PR	CR/PR vs. SD/PD	Responder	12.54	> five_percent_reduction_in_tumor_growth_rate_docetaxel.vs.control	Responder	RECIST_docetaxel:PR	CR/PR vs. SD/PD
PDX_TNBC	TM00097	TNBC	NA	NA	PDX_JAX	YES	NA	NA	NA	NA	NA	NA	Menghi et al., 2018	0.37	TDP_group_1	TDP_type_1	336	173	22	53	10494	23900	high	SBS3_percentage_higher_than_5	BRCA1meth	BRCA1meth	99.9	NA	NA	NA	NA	NA	Responder	16.98	> five_percent_reduction_in_tumor_growth_rate_platinum.vs.control	Responder	RECIST_platinum:PR	CR/PR vs. SD/PD	Responder	17.79	> five_percent_reduction_in_tumor_growth_rate_docetaxel.vs.control	Responder	RECIST_docetaxel:CR	CR/PR vs. SD/PD
PDX_TNBC	BCM-3204	TNBC	NA	NA	PDX_BCM	YES	NA	NA	NA	NA	NA	NA	This study	0.322019	TDP_group_1	TDP_type_1	104	123	36	16	11564	15122	high	SBS3_percentage_higher_than_5	BRCA1meth	BRCA1meth	99.9	NA	NA	NA	NA	NA	Responder	5.77	> five_percent_reduction_in_tumor_growth_rate_platinum.vs.control	Responder	RECIST_platinum:PR	CR/PR vs. SD/PD	Responder	5.23	> five_percent_reduction_in_tumor_growth_rate_docetaxel.vs.control	Responder	RECIST_docetaxel:PR	CR/PR vs. SD/PD
PDX_TNBC	BCM-4195	TNBC	NA	NA	PDX_BCM	YES	NA	NA	NA	NA	NA	NA	This study	0.334629	TDP_group_1	TDP_type_1	100	131	35	21	5937	19801	high	SBS3_percentage_higher_than_5	BRCA1meth	BRCA1meth	99.9	NA	NA	NA	NA	NA	Responder	23.54	> five_percent_reduction_in_tumor_growth_rate_platinum.vs.control	Responder	RECIST_platinum:CR	CR/PR vs. SD/PD	Responder	13.21	> five_percent_reduction_in_tumor_growth_rate_docetaxel.vs.control	Responder	RECIST_docetaxel:PR	CR/PR vs. SD/PD
PDX_TNBC	WHIM14	TNBC	NA	NA	PDX_BCM	NO	NA	NA	NA	NA	NA	NA	This study	0.476874	TDP_group_12mix	TDP_type_1	232	182	45	36	5301	32362	high	SBS3_percentage_higher_than_5	BRCA1meth	BRCA1meth	100	NA	NA	NA	NA	NA	Responder	17.03	> five_percent_reduction_in_tumor_growth_rate_platinum.vs.control	Responder	RECIST_platinum:CR	CR/PR vs. SD/PD	Responder	16.73	> five_percent_reduction_in_tumor_growth_rate_docetaxel.vs.control	Responder	RECIST_docetaxel:CR	CR/PR vs. SD/PD
PDX_TNBC	BCM-2147	TNBC	NA	NA	PDX_BCM	YES	NA	NA	NA	NA	NA	NA	This study	0.347506	TDP_group_12mix	TDP_type_1	203	218	27	22	5372	22028	high	SBS3_percentage_higher_than_5	BRCA1meth	BRCA1meth	100	NA	NA	NA	NA	NA	Responder	26.77	> five_percent_reduction_in_tumor_growth_rate_platinum.vs.control	Responder	RECIST_platinum:CR	CR/PR vs. SD/PD	Responder	6.74	> five_percent_reduction_in_tumor_growth_rate_docetaxel.vs.control	Non_responder	RECIST_docetaxel:PD	CR/PR vs. SD/PD
PDX_TNBC	BCM-4013	TNBC	NA	NA	PDX_BCM	YES	NA	NA	NA	NA	NA	NA	This study	0.498703	TDP_group_1	TDP_type_1	294	107	48	31	4476	21082	high	SBS3_percentage_higher_than_5	BRCA1meth	BRCA1meth	100	NA	NA	NA	NA	NA	Responder	10.63	> five_percent_reduction_in_tumor_growth_rate_platinum.vs.control	Responder	RECIST_platinum:PR	CR/PR vs. SD/PD	Responder	13.14	> five_percent_reduction_in_tumor_growth_rate_docetaxel.vs.control	Responder	RECIST_docetaxel:CR	CR/PR vs. SD/PD
PDX_TNBC	BCM-2665	TNBC	NA	NA	PDX_BCM	NO	NA	NA	NA	NA	NA	NA	This study	0.333563	TDP_group_1	TDP_type_1	320	106	40	37	7491	26351	high	SBS3_percentage_higher_than_5	BRCA1meth	BRCA1meth	100	NA	NA	NA	NA	NA	Non_responder	1.44	> five_percent_reduction_in_tumor_growth_rate_platinum.vs.control	Non_responder	RECIST_platinum:PD	CR/PR vs. SD/PD	Responder	5.31	> five_percent_reduction_in_tumor_growth_rate_docetaxel.vs.control	Non_responder	RECIST_docetaxel:PD	CR/PR vs. SD/PD
PDX_TNBC	BCM-3107	TNBC	NA	NA	PDX_BCM	NO	NA	NA	NA	NA	NA	NA	This study	0.295874	TDP_group_1	TDP_type_1	105	110	28	22	5617	13443	high	SBS3_percentage_higher_than_5	BRCAmut	BRCA1mut	NA	NA	NA	NA	NA	NA	Responder	10.51	> five_percent_reduction_in_tumor_growth_rate_platinum.vs.control	Responder	RECIST_platinum:PR	CR/PR vs. SD/PD	Responder	14.32	> five_percent_reduction_in_tumor_growth_rate_docetaxel.vs.control	Responder	RECIST_docetaxel:CR	CR/PR vs. SD/PD
PDX_TNBC	BCM-4913	TNBC	NA	NA	PDX_BCM	NO	NA	NA	NA	NA	NA	NA	This study	0.462054	TDP_group_1	TDP_type_1	185	65	18	11	3838	24267	high	SBS3_percentage_higher_than_5	BRCAmut	BRCA1mut	NA	NA	NA	NA	NA	NA	Responder	24.44	> five_percent_reduction_in_tumor_growth_rate_platinum.vs.control	Responder	RECIST_platinum:CR	CR/PR vs. SD/PD	Responder	19.87	> five_percent_reduction_in_tumor_growth_rate_docetaxel.vs.control	Responder	RECIST_docetaxel:CR	CR/PR vs. SD/PD
PDX_TNBC	BCM-9161	TNBC	NA	NA	PDX_BCM	YES	NA	NA	NA	NA	NA	NA	This study	0.434349	TDP_group_1	TDP_type_1	409	88	19	24	2605	22748	high	SBS3_percentage_higher_than_5	BRCAmut	BRCA1mut	NA	NA	NA	NA	NA	NA	Responder	24.8	> five_percent_reduction_in_tumor_growth_rate_platinum.vs.control	Responder	RECIST_platinum:CR	CR/PR vs. SD/PD	Responder	20.65	> five_percent_reduction_in_tumor_growth_rate_docetaxel.vs.control	Responder	RECIST_docetaxel:CR	CR/PR vs. SD/PD
PDX_TNBC	HCI-016	TNBC	NA	NA	PDX_BCM	YES	NA	NA	NA	NA	NA	NA	This study	0.478606	TDP_group_13mix	TDP_type_1	685	119	70	54	11636	22912	high	SBS3_percentage_higher_than_5	BRCAmut	BRCA1mut	NA	NA	NA	NA	NA	NA	Responder	9.16	> five_percent_reduction_in_tumor_growth_rate_platinum.vs.control	Responder	RECIST_platinum:CR	CR/PR vs. SD/PD	Responder	21.12	> five_percent_reduction_in_tumor_growth_rate_docetaxel.vs.control	Responder	RECIST_docetaxel:CR	CR/PR vs. SD/PD
PDX_TNBC	BCM-3887	TNBC	NA	NA	PDX_BCM	NO	NA	NA	NA	NA	NA	NA	This study	0.401682	TDP_group_1	TDP_type_1	324	77	47	35	4474	25242	high	SBS3_percentage_higher_than_5	BRCAmut	BRCA1mut	NA	NA	NA	NA	NA	NA	Responder	21.66	> five_percent_reduction_in_tumor_growth_rate_platinum.vs.control	Responder	RECIST_platinum:CR	CR/PR vs. SD/PD	Responder	23.76	> five_percent_reduction_in_tumor_growth_rate_docetaxel.vs.control	Responder	RECIST_docetaxel:CR	CR/PR vs. SD/PD
PDX_TNBC	MC1	TNBC	NA	NA	PDX_BCM	NO	NA	NA	NA	NA	NA	NA	This study	0.244924	TDP_group_12mix	TDP_type_1	103	161	37	19	9015	17717	high	SBS3_percentage_higher_than_5	BRCAmut	BRCA1mut	NA	NA	NA	NA	NA	NA	Responder	5.75	> five_percent_reduction_in_tumor_growth_rate_platinum.vs.control	Non_responder	RECIST_platinum:PD	CR/PR vs. SD/PD	Responder	24.19	> five_percent_reduction_in_tumor_growth_rate_docetaxel.vs.control	Responder	RECIST_docetaxel:CR	CR/PR vs. SD/PD
PDX_TNBC	BCM-7482	TNBC	NA	NA	PDX_BCM	NO	NA	NA	NA	NA	NA	NA	This study	0.325908	TDP_group_1	TDP_type_1	308	157	66	46	7658	20427	high	SBS3_percentage_higher_than_5	BRCAmut	BRCA1mut	NA	NA	NA	NA	NA	NA	Responder	10.31	> five_percent_reduction_in_tumor_growth_rate_platinum.vs.control	Responder	RECIST_platinum:PR	CR/PR vs. SD/PD	Non_responder	1.42	> five_percent_reduction_in_tumor_growth_rate_docetaxel.vs.control	Non_responder	RECIST_docetaxel:PD	CR/PR vs. SD/PD
PDX_TNBC	BCM-3469	TNBC	NA	NA	PDX_BCM	NO	NA	NA	NA	NA	NA	NA	This study	0.437545	TDP_group_1	TDP_type_1	242	99	58	38	4522	20233	high	SBS3_percentage_higher_than_5	BRCAmut	BRCA1mut	NA	NA	NA	NA	NA	NA	Non_responder	4.96	> five_percent_reduction_in_tumor_growth_rate_platinum.vs.control	Non_responder	RECIST_platinum:PD	CR/PR vs. SD/PD	Responder	12.22	> five_percent_reduction_in_tumor_growth_rate_docetaxel.vs.control	Non_responder	RECIST_docetaxel:PD	CR/PR vs. SD/PD
PDX_TNBC	HCI-019	TNBC	NA	NA	PDX_BCM	NO	NA	NA	NA	NA	NA	NA	This study	0.13847	TDP_group_2	TDP_other	50	114	52	21	7203	21772	high	SBS3_percentage_higher_than_5	BRCAmut	BRCA2mut	NA	NA	NA	NA	NA	NA	Responder	7.77	> five_percent_reduction_in_tumor_growth_rate_platinum.vs.control	Responder	RECIST_platinum:PR	CR/PR vs. SD/PD	Responder	10.59	> five_percent_reduction_in_tumor_growth_rate_docetaxel.vs.control	Responder	RECIST_docetaxel:PR	CR/PR vs. SD/PD
PDX_TNBC	WHIM30	TNBC	NA	NA	PDX_BCM	NO	NA	NA	NA	NA	NA	NA	This study	0.148783	TDP_group_2	TDP_other	52	204	43	22	6602	20015	high	SBS3_percentage_higher_than_5	BRCAmut	BRCA2mut	NA	NA	NA	NA	NA	NA	Responder	18.8	> five_percent_reduction_in_tumor_growth_rate_platinum.vs.control	Responder	RECIST_platinum:CR	CR/PR vs. SD/PD	Responder	20.73	> five_percent_reduction_in_tumor_growth_rate_docetaxel.vs.control	Responder	RECIST_docetaxel:CR	CR/PR vs. SD/PD
PDX_TNBC	HCI-001	TNBC	NA	NA	PDX_BCM	NO	NA	NA	NA	NA	NA	NA	This study	-0.327294	NON_TDP	NON_TDP	16	183	32	18	8863	15641	high	SBS3_percentage_higher_than_5	BRCAmut	BRCA2mut	NA	NA	NA	NA	NA	NA	Responder	24.48	> five_percent_reduction_in_tumor_growth_rate_platinum.vs.control	Responder	RECIST_platinum:CR	CR/PR vs. SD/PD	Non_responder	4.71	> five_percent_reduction_in_tumor_growth_rate_docetaxel.vs.control	Non_responder	RECIST_docetaxel:PD	CR/PR vs. SD/PD
PDX_TNBC	BCM-0104	TNBC	NA	NA	PDX_BCM	NO	NA	NA	NA	NA	NA	NA	This study	0.281146	TDP_group_2	TDP_other	66	104	69	15	278	15765	low	SBS3_percentage_higher_than_5	nonBRCA	nonBRCA	NA	NA	NA	NA	NA	NA	Responder	25.09	> five_percent_reduction_in_tumor_growth_rate_platinum.vs.control	Responder	RECIST_platinum:CR	CR/PR vs. SD/PD	Responder	16.24	> five_percent_reduction_in_tumor_growth_rate_docetaxel.vs.control	Responder	RECIST_docetaxel:CR	CR/PR vs. SD/PD
PDX_TNBC	BCM-15006	TNBC	NA	NA	PDX_BCM	NO	NA	NA	NA	NA	NA	NA	This study	-0.504313	NON_TDP	NON_TDP	19	50	31	5	271	14271	low	SBS3_percentage_higher_than_5	nonBRCA	nonBRCA	NA	NA	NA	NA	NA	NA	Responder	13.66	> five_percent_reduction_in_tumor_growth_rate_platinum.vs.control	Responder	RECIST_platinum:CR	CR/PR vs. SD/PD	Responder	9.15	> five_percent_reduction_in_tumor_growth_rate_docetaxel.vs.control	Responder	RECIST_docetaxel:PR	CR/PR vs. SD/PD
PDX_TNBC	BCM-3904	TNBC	NA	NA	PDX_BCM	YES	NA	NA	NA	NA	NA	NA	This study	-0.790204	NON_TDP	NON_TDP	10	97	33	15	5942	19020	high	SBS3_percentage_higher_than_5	nonBRCA	nonBRCA	NA	NA	NA	NA	NA	NA	Responder	5.67	> five_percent_reduction_in_tumor_growth_rate_platinum.vs.control	Non_responder	RECIST_platinum:SD	CR/PR vs. SD/PD	Responder	22.3	> five_percent_reduction_in_tumor_growth_rate_docetaxel.vs.control	Responder	RECIST_docetaxel:CR	CR/PR vs. SD/PD
PDX_TNBC	WHIM6	TNBC	NA	NA	PDX_BCM	YES	NA	NA	NA	NA	NA	NA	This study	0.379787	TDP_group_1	TDP_type_1	121	273	66	19	9245	26027	high	SBS3_percentage_higher_than_5	nonBRCA	nonBRCA	NA	NA	NA	NA	NA	NA	Responder	24.53	> five_percent_reduction_in_tumor_growth_rate_platinum.vs.control	Responder	RECIST_platinum:CR	CR/PR vs. SD/PD	Non_responder	2.62	> five_percent_reduction_in_tumor_growth_rate_docetaxel.vs.control	Non_responder	RECIST_docetaxel:PD	CR/PR vs. SD/PD
PDX_TNBC	BCM-0002	TNBC	NA	NA	PDX_BCM	NO	NA	NA	NA	NA	NA	NA	This study	-0.0386493	NON_TDP	NON_TDP	43	286	76	27	15002	41026	high	SBS3_percentage_higher_than_5	nonBRCA	nonBRCA	NA	NA	NA	NA	NA	NA	Responder	5.23	> five_percent_reduction_in_tumor_growth_rate_platinum.vs.control	Non_responder	RECIST_platinum:SD	CR/PR vs. SD/PD	Non_responder	4.44	> five_percent_reduction_in_tumor_growth_rate_docetaxel.vs.control	Non_responder	RECIST_docetaxel:SD	CR/PR vs. SD/PD
PDX_TNBC	BCM-7649	TNBC	NA	NA	PDX_BCM	YES	NA	NA	NA	NA	NA	NA	This study	0.305448	TDP_group_12mix	TDP_type_1	385	118	38	36	5476	25864	high	SBS3_percentage_higher_than_5	nonBRCA	nonBRCA	NA	NA	NA	NA	NA	NA	Non_responder	3.15	> five_percent_reduction_in_tumor_growth_rate_platinum.vs.control	Non_responder	RECIST_platinum:PD	CR/PR vs. SD/PD	Responder	6.99	> five_percent_reduction_in_tumor_growth_rate_docetaxel.vs.control	Non_responder	RECIST_docetaxel:PD	CR/PR vs. SD/PD
PDX_TNBC	BCM-0132	TNBC	NA	NA	PDX_BCM	YES	NA	NA	NA	NA	NA	NA	This study	0.11114	TDP_group_2	TDP_other	40	60	38	1	0	21167	low	SBS3_percentage_higher_than_5	nonBRCA	nonBRCA	NA	NA	NA	NA	NA	NA	Non_responder	1.75	> five_percent_reduction_in_tumor_growth_rate_platinum.vs.control	Non_responder	RECIST_platinum:PD	CR/PR vs. SD/PD	Responder	7.49	> five_percent_reduction_in_tumor_growth_rate_docetaxel.vs.control	Responder	RECIST_docetaxel:PR	CR/PR vs. SD/PD
PDX_TNBC	BCM-4664	TNBC	NA	NA	PDX_BCM	NO	NA	NA	NA	NA	NA	NA	This study	0.112573	TDP_group_23mix	TDP_other	102	171	80	28	10726	41631	high	SBS3_percentage_higher_than_5	nonBRCA	nonBRCA	NA	NA	NA	NA	NA	NA	Non_responder	3.69	> five_percent_reduction_in_tumor_growth_rate_platinum.vs.control	Non_responder	RECIST_platinum:PD	CR/PR vs. SD/PD	Responder	12.23	> five_percent_reduction_in_tumor_growth_rate_docetaxel.vs.control	Responder	RECIST_docetaxel:PR	CR/PR vs. SD/PD
PDX_TNBC	BCM-3611	TNBC	NA	NA	PDX_BCM	YES	NA	NA	NA	NA	NA	NA	This study	0.200569	TDP_group_2	TDP_other	145	59	25	2	0	20469	low	SBS3_percentage_higher_than_5	nonBRCA	nonBRCA	NA	NA	NA	NA	NA	NA	Non_responder	1.54	> five_percent_reduction_in_tumor_growth_rate_platinum.vs.control	Non_responder	RECIST_platinum:PD	CR/PR vs. SD/PD	Responder	12.75	> five_percent_reduction_in_tumor_growth_rate_docetaxel.vs.control	Responder	RECIST_docetaxel:CR	CR/PR vs. SD/PD
PDX_TNBC	WHIM2	TNBC	NA	NA	PDX_BCM	YES	NA	NA	NA	NA	NA	NA	This study	-0.0377347	NON_TDP	NON_TDP	36	64	29	8	1534	24459	high	SBS3_percentage_higher_than_5	nonBRCA	nonBRCA	NA	NA	NA	NA	NA	NA	Non_responder	1.3	> five_percent_reduction_in_tumor_growth_rate_platinum.vs.control	Non_responder	RECIST_platinum:PD	CR/PR vs. SD/PD	Responder	14.31	> five_percent_reduction_in_tumor_growth_rate_docetaxel.vs.control	Responder	RECIST_docetaxel:PR	CR/PR vs. SD/PD
PDX_TNBC	BCM-3561	TNBC	NA	NA	PDX_BCM	NO	NA	NA	NA	NA	NA	NA	This study	-0.11641	NON_TDP	NON_TDP	14	61	27	6	0	112162	low	SBS3_percentage_higher_than_5	nonBRCA	nonBRCA	NA	NA	NA	NA	NA	NA	Non_responder	4.68	> five_percent_reduction_in_tumor_growth_rate_platinum.vs.control	Non_responder	RECIST_platinum:PD	CR/PR vs. SD/PD	Responder	15.66	> five_percent_reduction_in_tumor_growth_rate_docetaxel.vs.control	Responder	RECIST_docetaxel:CR	CR/PR vs. SD/PD
PDX_TNBC	HCI-002	TNBC	NA	NA	PDX_BCM	YES	NA	NA	NA	NA	NA	NA	This study	-0.356191	NON_TDP	NON_TDP	33	33	26	21	0	16938	low	SBS3_percentage_higher_than_5	nonBRCA	nonBRCA	NA	NA	NA	NA	NA	NA	Non_responder	3.26	> five_percent_reduction_in_tumor_growth_rate_platinum.vs.control	Non_responder	RECIST_platinum:PD	CR/PR vs. SD/PD	Responder	17.51	> five_percent_reduction_in_tumor_growth_rate_docetaxel.vs.control	Responder	RECIST_docetaxel:CR	CR/PR vs. SD/PD
PDX_TNBC	BCM-0046	TNBC	NA	NA	PDX_BCM	NO	NA	NA	NA	NA	NA	NA	This study	0.481854	TDP_group_13mix	TDP_type_1	207	153	43	31	5861	21580	high	SBS3_percentage_higher_than_5	nonBRCA	nonBRCA	NA	NA	NA	NA	NA	NA	Non_responder	0.94	> five_percent_reduction_in_tumor_growth_rate_platinum.vs.control	Non_responder	RECIST_platinum:PD	CR/PR vs. SD/PD	Non_responder	-0.81	> five_percent_reduction_in_tumor_growth_rate_docetaxel.vs.control	Non_responder	RECIST_docetaxel:PD	CR/PR vs. SD/PD
PDX_TNBC	BCM-5998	TNBC	NA	NA	PDX_BCM	NO	NA	NA	NA	NA	NA	NA	This study	0.465162	TDP_group_1	TDP_type_1	273	111	33	39	6480	17040	high	SBS3_percentage_higher_than_5	nonBRCA	nonBRCA	NA	NA	NA	NA	NA	NA	Non_responder	1.42	> five_percent_reduction_in_tumor_growth_rate_platinum.vs.control	Non_responder	RECIST_platinum:PD	CR/PR vs. SD/PD	Non_responder	3.38	> five_percent_reduction_in_tumor_growth_rate_docetaxel.vs.control	Non_responder	RECIST_docetaxel:PD	CR/PR vs. SD/PD
PDX_TNBC	WHIM12	TNBC	NA	NA	PDX_BCM	YES	NA	NA	NA	NA	NA	NA	This study	-0.289614	NON_TDP	NON_TDP	22	50	18	1	1143	14354	high	SBS3_percentage_higher_than_5	nonBRCA	nonBRCA	NA	NA	NA	NA	NA	NA	Non_responder	2.53	> five_percent_reduction_in_tumor_growth_rate_platinum.vs.control	Non_responder	RECIST_platinum:PD	CR/PR vs. SD/PD	Non_responder	0.99	> five_percent_reduction_in_tumor_growth_rate_docetaxel.vs.control	Non_responder	RECIST_docetaxel:PD	CR/PR vs. SD/PD
PDX_TNBC	BCM-7821	TNBC	NA	NA	PDX_BCM	NO	NA	NA	NA	NA	NA	NA	This study	-0.107959	NON_TDP	NON_TDP	51	147	53	10	362	23841	low	SBS3_percentage_higher_than_5	nonBRCA	nonBRCA	NA	NA	NA	NA	NA	NA	Non_responder	1.34	> five_percent_reduction_in_tumor_growth_rate_platinum.vs.control	Non_responder	RECIST_platinum:PD	CR/PR vs. SD/PD	Non_responder	4.62	> five_percent_reduction_in_tumor_growth_rate_docetaxel.vs.control	Non_responder	RECIST_docetaxel:PD	CR/PR vs. SD/PD
TCGA_OvCa	TCGA-59-2363-01	OvCa	NA	NA	Primary_tumor	NA	<60	Asian	high	III	optimal	Microarray:ZenaBrowser	NA	NA	NA	NA	NA	NA	NA	NA	NA	NA	high	HRD_combined_score_higher_than_42	BRCA1meth	BRCA1meth	NA	0.0720195	NA	intermediate	0	5.4	NA	NA	NA	NA	NA	NA	NA	NA	NA	NA	NA	NA
TCGA_OvCa	TCGA-23-1117-01	OvCa	NA	NA	Primary_tumor	NA	<60	White	high	III	optimal	Microarray:ZenaBrowser	NA	NA	NA	NA	NA	NA	NA	NA	NA	NA	high	HRD_combined_score_higher_than_42	BRCA1meth	BRCA1meth	NA	0.215723	NA	intermediate	1	33.3	NA	NA	NA	NA	NA	NA	NA	NA	NA	NA	NA	NA
TCGA_OvCa	TCGA-10-0937-01	OvCa	NA	NA	Primary_tumor	NA	<60	White	high	III	optimal	Microarray:ZenaBrowser	NA	NA	NA	NA	NA	NA	NA	NA	NA	NA	high	HRD_combined_score_higher_than_42	BRCA1meth	BRCA1meth	NA	0.0778238	NA	intermediate	1	20	NA	NA	NA	NA	NA	NA	NA	NA	NA	NA	NA	NA
TCGA_OvCa	TCGA-24-1425-01	OvCa	NA	NA	Primary_tumor	NA	<60	White	high	III	optimal	Microarray:ZenaBrowser	NA	NA	NA	NA	NA	NA	NA	NA	NA	NA	high	HRD_combined_score_higher_than_42	BRCA1meth	BRCA1meth	NA	0.107198	NA	intermediate	0	6	NA	NA	NA	NA	NA	NA	NA	NA	NA	NA	NA	NA
TCGA_OvCa	TCGA-13-0916-01	OvCa	NA	NA	Primary_tumor	NA	<60	White	high	III	optimal	Microarray:ZenaBrowser	NA	NA	NA	NA	NA	NA	NA	NA	NA	NA	high	HRD_combined_score_higher_than_42	BRCA1meth	BRCA1meth	NA	0.153413	NA	intermediate	0	58.7	NA	NA	NA	NA	NA	NA	NA	NA	NA	NA	NA	NA
TCGA_OvCa	TCGA-24-1428-01	OvCa	NA	NA	Primary_tumor	NA	<60	White	high	III	optimal	Microarray:ZenaBrowser	NA	NA	NA	NA	NA	NA	NA	NA	NA	NA	high	HRD_combined_score_higher_than_42	BRCA1meth	BRCA1meth	NA	0.0969905	NA	intermediate	0	17.4	NA	NA	NA	NA	NA	NA	NA	NA	NA	NA	NA	NA
TCGA_OvCa	TCGA-24-1567-01	OvCa	NA	NA	Primary_tumor	NA	<60	White	high	III	optimal	Microarray:ZenaBrowser	NA	NA	NA	NA	NA	NA	NA	NA	NA	NA	high	HRD_combined_score_higher_than_42	BRCA1meth	BRCA1meth	NA	0	NA	intermediate	1	17.2	NA	NA	NA	NA	NA	NA	NA	NA	NA	NA	NA	NA
TCGA_OvCa	TCGA-13-0897-01	OvCa	NA	NA	Primary_tumor	NA	<60	White	high	III	optimal	Microarray:ZenaBrowser	NA	NA	NA	NA	NA	NA	NA	NA	NA	NA	high	HRD_combined_score_higher_than_42	BRCA1meth	BRCA1meth	NA	0.0970012	NA	intermediate	1	71.8	NA	NA	NA	NA	NA	NA	NA	NA	NA	NA	NA	NA
TCGA_OvCa	TCGA-24-1614-01	OvCa	NA	NA	Primary_tumor	NA	<60	White	high	III	optimal	Microarray:ZenaBrowser	NA	NA	NA	NA	NA	NA	NA	NA	NA	NA	high	HRD_combined_score_higher_than_42	BRCA1meth	BRCA1meth	NA	0	NA	intermediate	1	48.4	NA	NA	NA	NA	NA	NA	NA	NA	NA	NA	NA	NA
TCGA_OvCa	TCGA-04-1361-01	OvCa	NA	NA	Primary_tumor	NA	<60	White	high	III	optimal	Microarray:ZenaBrowser	NA	NA	NA	NA	NA	NA	NA	NA	NA	NA	high	HRD_combined_score_higher_than_42	BRCA1meth	BRCA1meth	NA	0.0758921	NA	intermediate	0	32.5	NA	NA	NA	NA	NA	NA	NA	NA	NA	NA	NA	NA
TCGA_OvCa	TCGA-24-1435-01	OvCa	NA	NA	Primary_tumor	NA	<60	White	high	III	optimal	Microarray:ZenaBrowser	NA	NA	NA	NA	NA	NA	NA	NA	NA	NA	high	HRD_combined_score_higher_than_42	BRCA1meth	BRCA1meth	NA	0.183756	NA	intermediate	1	43.6	NA	NA	NA	NA	NA	NA	NA	NA	NA	NA	NA	NA
TCGA_OvCa	TCGA-04-1362-01	OvCa	NA	NA	Primary_tumor	NA	<60	White	high	II	optimal	Microarray:ZenaBrowser	NA	NA	NA	NA	NA	NA	NA	NA	NA	NA	high	HRD_combined_score_higher_than_42	BRCA1meth	BRCA1meth	NA	0.00182425	NA	intermediate	1	44.3	NA	NA	NA	NA	NA	NA	NA	NA	NA	NA	NA	NA
TCGA_OvCa	TCGA-30-1891-01	OvCa	NA	NA	Primary_tumor	NA	>=60	White	low	III	optimal	Microarray:ZenaBrowser	NA	NA	NA	NA	NA	NA	NA	NA	NA	NA	high	HRD_combined_score_higher_than_42	BRCA1meth	BRCA1meth	NA	0.0712074	NA	intermediate	1	30.1	NA	NA	NA	NA	NA	NA	NA	NA	NA	NA	NA	NA
TCGA_OvCa	TCGA-24-1423-01	OvCa	NA	NA	Primary_tumor	NA	>=60	White	high	III	optimal	Microarray:ZenaBrowser	NA	NA	NA	NA	NA	NA	NA	NA	NA	NA	high	HRD_combined_score_higher_than_42	BRCA1meth	BRCA1meth	NA	0.124637	NA	intermediate	0	6.3	NA	NA	NA	NA	NA	NA	NA	NA	NA	NA	NA	NA
TCGA_OvCa	TCGA-25-1313-01	OvCa	NA	NA	Primary_tumor	NA	>=60	White	high	IV	optimal	Microarray:ZenaBrowser	NA	NA	NA	NA	NA	NA	NA	NA	NA	NA	high	HRD_combined_score_higher_than_42	BRCA1meth	BRCA1meth	NA	0.0339873	NA	intermediate	1	27	NA	NA	NA	NA	NA	NA	NA	NA	NA	NA	NA	NA
TCGA_OvCa	TCGA-13-1510-01	OvCa	NA	NA	Primary_tumor	NA	>=60	White	high	III	optimal	Microarray:ZenaBrowser	NA	NA	NA	NA	NA	NA	NA	NA	NA	NA	high	HRD_combined_score_higher_than_42	BRCA1meth	BRCA1meth	NA	0.121868	NA	intermediate	1	44.7	NA	NA	NA	NA	NA	NA	NA	NA	NA	NA	NA	NA
TCGA_OvCa	TCGA-23-1022-01	OvCa	NA	NA	Primary_tumor	NA	>=60	White	high	III	optimal	Microarray:ZenaBrowser	NA	NA	NA	NA	NA	NA	NA	NA	NA	NA	high	HRD_combined_score_higher_than_42	BRCA1meth	BRCA1meth	NA	0.00226324	NA	intermediate	1	49.7	NA	NA	NA	NA	NA	NA	NA	NA	NA	NA	NA	NA
TCGA_OvCa	TCGA-10-0928-01	OvCa	NA	NA	Primary_tumor	NA	>=60	White	high	III	optimal	Microarray:ZenaBrowser	NA	NA	NA	NA	NA	NA	NA	NA	NA	NA	high	HRD_combined_score_higher_than_42	BRCA1meth	BRCA1meth	NA	0.00124443	NA	intermediate	1	18.5	NA	NA	NA	NA	NA	NA	NA	NA	NA	NA	NA	NA
TCGA_OvCa	TCGA-09-1665-01	OvCa	NA	NA	Primary_tumor	NA	>=60	White	low	III	optimal	Microarray:ZenaBrowser	NA	NA	NA	NA	NA	NA	NA	NA	NA	NA	high	HRD_combined_score_higher_than_42	BRCA1meth	BRCA1meth	NA	0.12682	NA	intermediate	1	41.6	NA	NA	NA	NA	NA	NA	NA	NA	NA	NA	NA	NA
TCGA_OvCa	TCGA-09-2044-01	OvCa	NA	NA	Primary_tumor	NA	>=60	Asian	high	II	optimal	Microarray:ZenaBrowser	NA	NA	NA	NA	NA	NA	NA	NA	NA	NA	high	HRD_combined_score_higher_than_42	BRCA1meth	BRCA1meth	NA	0.0924268	NA	intermediate	0	6.1	NA	NA	NA	NA	NA	NA	NA	NA	NA	NA	NA	NA
TCGA_OvCa	TCGA-13-1497-01	OvCa	NA	NA	Primary_tumor	NA	<60	White	high	III	NA	Microarray:ZenaBrowser	NA	NA	NA	NA	NA	NA	NA	NA	NA	NA	high	HRD_combined_score_higher_than_42	BRCA1meth	BRCA1meth	NA	0.104867	NA	NA	0	127.3	NA	NA	NA	NA	NA	NA	NA	NA	NA	NA	NA	NA
TCGA_OvCa	TCGA-24-1557-01	OvCa	NA	NA	Primary_tumor	NA	<60	White	high	III	suboptimal	Microarray:ZenaBrowser	NA	NA	NA	NA	NA	NA	NA	NA	NA	NA	high	HRD_combined_score_higher_than_42	BRCA1meth	BRCA1meth	NA	0.1234	NA	NA	1	39.9	NA	NA	NA	NA	NA	NA	NA	NA	NA	NA	NA	NA
TCGA_OvCa	TCGA-13-1501-01	OvCa	NA	NA	Primary_tumor	NA	<60	White	high	IV	suboptimal	Microarray:ZenaBrowser	NA	NA	NA	NA	NA	NA	NA	NA	NA	NA	high	HRD_combined_score_higher_than_42	BRCA1meth	BRCA1meth	NA	0.017073	NA	NA	1	43.2	NA	NA	NA	NA	NA	NA	NA	NA	NA	NA	NA	NA
TCGA_OvCa	TCGA-13-0905-01	OvCa	NA	NA	Primary_tumor	NA	<60	White	high	III	NA	Microarray:ZenaBrowser	NA	NA	NA	NA	NA	NA	NA	NA	NA	NA	high	HRD_combined_score_higher_than_42	BRCA1meth	BRCA1meth	NA	0.0615595	NA	NA	0	123.2	NA	NA	NA	NA	NA	NA	NA	NA	NA	NA	NA	NA
TCGA_OvCa	TCGA-36-1568-01	OvCa	NA	NA	Primary_tumor	NA	<60	NA	high	III	NA	Microarray:ZenaBrowser	NA	NA	NA	NA	NA	NA	NA	NA	NA	NA	high	HRD_combined_score_higher_than_42	BRCA1meth	BRCA1meth	NA	0.0797768	NA	NA	0	28.8	NA	NA	NA	NA	NA	NA	NA	NA	NA	NA	NA	NA
TCGA_OvCa	TCGA-13-1482-01	OvCa	NA	NA	Primary_tumor	NA	<60	White	low	IV	suboptimal	Microarray:ZenaBrowser	NA	NA	NA	NA	NA	NA	NA	NA	NA	NA	high	HRD_combined_score_higher_than_42	BRCA1meth	BRCA1meth	NA	0.11083	NA	NA	1	61.7	NA	NA	NA	NA	NA	NA	NA	NA	NA	NA	NA	NA
TCGA_OvCa	TCGA-13-1483-01	OvCa	NA	NA	Primary_tumor	NA	>=60	White	high	III	suboptimal	Microarray:ZenaBrowser	NA	NA	NA	NA	NA	NA	NA	NA	NA	NA	high	HRD_combined_score_higher_than_42	BRCA1meth	BRCA1meth	NA	0.0362612	NA	NA	1	29.4	NA	NA	NA	NA	NA	NA	NA	NA	NA	NA	NA	NA
TCGA_OvCa	TCGA-24-2290-01	OvCa	NA	NA	Primary_tumor	NA	<60	White	high	III	optimal	Microarray:ZenaBrowser	NA	NA	NA	NA	NA	NA	NA	NA	NA	NA	NA	NA	BRCA1meth	BRCA1meth	NA	0.017756	NA	NA	1	36.3	NA	NA	NA	NA	NA	NA	NA	NA	NA	NA	NA	NA
TCGA_OvCa	TCGA-25-1326-01	OvCa	NA	NA	Primary_tumor	NA	>=60	White	high	III	optimal	Microarray:ZenaBrowser	NA	NA	NA	NA	NA	NA	NA	NA	NA	NA	NA	NA	BRCA1meth	BRCA1meth	NA	0.0835257	NA	NA	1	41.1	NA	NA	NA	NA	NA	NA	NA	NA	NA	NA	NA	NA
TCGA_OvCa	TCGA-24-2289-01	OvCa	NA	NA	Primary_tumor	NA	>=60	White	high	IV	suboptimal	Microarray:ZenaBrowser	NA	NA	NA	NA	NA	NA	NA	NA	NA	NA	NA	NA	BRCA1meth	BRCA1meth	NA	0.0175286	NA	NA	1	67.4	NA	NA	NA	NA	NA	NA	NA	NA	NA	NA	NA	NA
TCGA_OvCa	TCGA-61-2008-01	OvCa	NA	NA	Primary_tumor	NA	<60	Asian	low	II	optimal	Microarray:ZenaBrowser	NA	NA	NA	NA	NA	NA	NA	NA	NA	NA	high	HRD_combined_score_higher_than_42	BRCAmut	BRCA1mut	NA	0.0335166	NA	good	0	30.7	NA	NA	NA	NA	NA	NA	NA	NA	NA	NA	NA	NA
TCGA_OvCa	TCGA-13-0887-01	OvCa	NA	NA	Primary_tumor	NA	<60	White	high	III	optimal	Microarray:ZenaBrowser	NA	NA	NA	NA	NA	NA	NA	NA	NA	NA	high	HRD_combined_score_higher_than_42	BRCAmut	BRCA1mut	NA	0.00928735	NA	good	1	66.7	NA	NA	NA	NA	NA	NA	NA	NA	NA	NA	NA	NA
TCGA_OvCa	TCGA-13-0903-01	OvCa	NA	NA	Primary_tumor	NA	<60	White	high	IV	optimal	Microarray:ZenaBrowser	NA	NA	NA	NA	NA	NA	NA	NA	NA	NA	high	HRD_combined_score_higher_than_42	BRCAmut	BRCA1mut	NA	0.0446715	NA	good	0	127.9	NA	NA	NA	NA	NA	NA	NA	NA	NA	NA	NA	NA
TCGA_OvCa	TCGA-10-0931-01	OvCa	NA	NA	Primary_tumor	NA	<60	White	high	III	optimal	Microarray:ZenaBrowser	NA	NA	NA	NA	NA	NA	NA	NA	NA	NA	high	HRD_combined_score_higher_than_42	BRCAmut	BRCA1mut	NA	0.0449463	NA	good	1	32.9	NA	NA	NA	NA	NA	NA	NA	NA	NA	NA	NA	NA
TCGA_OvCa	TCGA-23-2077-01	OvCa	NA	NA	Primary_tumor	NA	<60	White	high	III	optimal	Microarray:ZenaBrowser	NA	NA	NA	NA	NA	NA	NA	NA	NA	NA	high	HRD_combined_score_higher_than_42	BRCAmut	BRCA1mut	NA	0.0616279	NA	good	0	116	NA	NA	NA	NA	NA	NA	NA	NA	NA	NA	NA	NA
TCGA_OvCa	TCGA-23-2079-01	OvCa	NA	NA	Primary_tumor	NA	<60	White	high	III	optimal	Microarray:ZenaBrowser	NA	NA	NA	NA	NA	NA	NA	NA	NA	NA	high	HRD_combined_score_higher_than_42	BRCAmut	BRCA1mut	NA	0.0903433	NA	good	0	91.7	NA	NA	NA	NA	NA	NA	NA	NA	NA	NA	NA	NA
TCGA_OvCa	TCGA-23-1027-01	OvCa	NA	NA	Primary_tumor	NA	<60	White	high	III	optimal	Microarray:ZenaBrowser	NA	NA	NA	NA	NA	NA	NA	NA	NA	NA	high	HRD_combined_score_higher_than_42	BRCAmut	BRCA1mut	NA	0.0327426	NA	good	1	32.1	NA	NA	NA	NA	NA	NA	NA	NA	NA	NA	NA	NA
TCGA_OvCa	TCGA-13-0893-01	OvCa	NA	NA	Primary_tumor	NA	<60	African American	high	III	optimal	Microarray:ZenaBrowser	NA	NA	NA	NA	NA	NA	NA	NA	NA	NA	high	HRD_combined_score_higher_than_42	BRCAmut	BRCA1mut	NA	0.103224	NA	good	1	43.4	NA	NA	NA	NA	NA	NA	NA	NA	NA	NA	NA	NA
TCGA_OvCa	TCGA-13-1404-01	OvCa	NA	NA	Primary_tumor	NA	<60	White	high	III	optimal	Microarray:ZenaBrowser	NA	NA	NA	NA	NA	NA	NA	NA	NA	NA	high	HRD_combined_score_higher_than_42	BRCAmut	BRCA1mut	NA	0.115323	NA	good	0	81.2	NA	NA	NA	NA	NA	NA	NA	NA	NA	NA	NA	NA
TCGA_OvCa	TCGA-23-2081-01	OvCa	NA	NA	Primary_tumor	NA	<60	White	high	IV	optimal	Microarray:ZenaBrowser	NA	NA	NA	NA	NA	NA	NA	NA	NA	NA	high	HRD_combined_score_higher_than_42	BRCAmut	BRCA1mut	NA	0.0235436	NA	good	1	77	NA	NA	NA	NA	NA	NA	NA	NA	NA	NA	NA	NA
TCGA_OvCa	TCGA-57-1582-01	OvCa	NA	NA	Primary_tumor	NA	<60	White	high	III	optimal	Microarray:ZenaBrowser	NA	NA	NA	NA	NA	NA	NA	NA	NA	NA	high	HRD_combined_score_higher_than_42	BRCAmut	BRCA1mut	NA	0.071263	NA	good	1	24	NA	NA	NA	NA	NA	NA	NA	NA	NA	NA	NA	NA
TCGA_OvCa	TCGA-13-0761-01	OvCa	NA	NA	Primary_tumor	NA	<60	White	high	IV	optimal	Microarray:ZenaBrowser	NA	NA	NA	NA	NA	NA	NA	NA	NA	NA	high	HRD_combined_score_higher_than_42	BRCAmut	BRCA1mut	NA	0.0808513	NA	good	1	38	NA	NA	NA	NA	NA	NA	NA	NA	NA	NA	NA	NA
TCGA_OvCa	TCGA-23-1122-01	OvCa	NA	NA	Primary_tumor	NA	<60	White	high	III	optimal	Microarray:ZenaBrowser	NA	NA	NA	NA	NA	NA	NA	NA	NA	NA	high	HRD_combined_score_higher_than_42	BRCAmut	BRCA1mut	NA	0.101245	NA	good	1	39.1	NA	NA	NA	NA	NA	NA	NA	NA	NA	NA	NA	NA
TCGA_OvCa	TCGA-13-0894-01	OvCa	NA	NA	Primary_tumor	NA	<60	White	high	III	optimal	Microarray:ZenaBrowser	NA	NA	NA	NA	NA	NA	NA	NA	NA	NA	high	HRD_combined_score_higher_than_42	BRCAmut	BRCA1mut	NA	0.120811	NA	good	1	49.6	NA	NA	NA	NA	NA	NA	NA	NA	NA	NA	NA	NA
TCGA_OvCa	TCGA-09-1669-01	OvCa	NA	NA	Primary_tumor	NA	<60	White	high	III	optimal	Microarray:ZenaBrowser	NA	NA	NA	NA	NA	NA	NA	NA	NA	NA	high	HRD_combined_score_higher_than_42	BRCAmut	BRCA1mut	NA	0.0407391	NA	good	0	30.5	NA	NA	NA	NA	NA	NA	NA	NA	NA	NA	NA	NA
TCGA_OvCa	TCGA-24-1470-01	OvCa	NA	NA	Primary_tumor	NA	<60	White	high	III	optimal	Microarray:ZenaBrowser	NA	NA	NA	NA	NA	NA	NA	NA	NA	NA	high	HRD_combined_score_higher_than_42	BRCAmut	BRCA1mut	NA	0.0758753	NA	good	0	3.5	NA	NA	NA	NA	NA	NA	NA	NA	NA	NA	NA	NA
TCGA_OvCa	TCGA-13-1488-01	OvCa	NA	NA	Primary_tumor	NA	<60	White	high	IV	optimal	Microarray:ZenaBrowser	NA	NA	NA	NA	NA	NA	NA	NA	NA	NA	high	HRD_combined_score_higher_than_42	BRCAmut	BRCA1mut	NA	0.228975	NA	good	1	70.9	NA	NA	NA	NA	NA	NA	NA	NA	NA	NA	NA	NA
TCGA_OvCa	TCGA-13-0883-01	OvCa	NA	NA	Primary_tumor	NA	>=60	White	high	III	optimal	Microarray:ZenaBrowser	NA	NA	NA	NA	NA	NA	NA	NA	NA	NA	high	HRD_combined_score_higher_than_42	BRCAmut	BRCA1mut	NA	0.0819153	NA	good	1	69	NA	NA	NA	NA	NA	NA	NA	NA	NA	NA	NA	NA
TCGA_OvCa	TCGA-24-2035-01	OvCa	NA	NA	Primary_tumor	NA	>=60	White	high	III	optimal	Microarray:ZenaBrowser	NA	NA	NA	NA	NA	NA	NA	NA	NA	NA	high	HRD_combined_score_higher_than_42	BRCAmut	BRCA1mut	NA	0.108181	NA	good	1	28.2	NA	NA	NA	NA	NA	NA	NA	NA	NA	NA	NA	NA
TCGA_OvCa	TCGA-25-1625-01	OvCa	NA	NA	Primary_tumor	NA	>=60	White	high	III	optimal	Microarray:ZenaBrowser	NA	NA	NA	NA	NA	NA	NA	NA	NA	NA	high	HRD_combined_score_higher_than_42	BRCAmut	BRCA1mut	NA	0.0355482	NA	good	1	27.6	NA	NA	NA	NA	NA	NA	NA	NA	NA	NA	NA	NA
TCGA_OvCa	TCGA-23-2078-01	OvCa	NA	NA	Primary_tumor	NA	>=60	White	high	III	optimal	Microarray:ZenaBrowser	NA	NA	NA	NA	NA	NA	NA	NA	NA	NA	high	HRD_combined_score_higher_than_42	BRCAmut	BRCA1mut	NA	0.166934	NA	good	0	87.5	NA	NA	NA	NA	NA	NA	NA	NA	NA	NA	NA	NA
TCGA_OvCa	TCGA-25-1632-01	OvCa	NA	NA	Primary_tumor	NA	>=60	White	high	IV	optimal	Microarray:ZenaBrowser	NA	NA	NA	NA	NA	NA	NA	NA	NA	NA	high	HRD_combined_score_higher_than_42	BRCAmut	BRCA1mut	NA	0	NA	good	1	59.2	NA	NA	NA	NA	NA	NA	NA	NA	NA	NA	NA	NA
TCGA_OvCa	TCGA-25-1630-01	OvCa	NA	NA	Primary_tumor	NA	>=60	White	high	III	optimal	Microarray:ZenaBrowser	NA	NA	NA	NA	NA	NA	NA	NA	NA	NA	high	HRD_combined_score_higher_than_42	BRCAmut	BRCA1mut	NA	0.0206021	NA	good	1	38.2	NA	NA	NA	NA	NA	NA	NA	NA	NA	NA	NA	NA
TCGA_OvCa	TCGA-13-0804-01	OvCa	NA	NA	Primary_tumor	NA	>=60	White	high	III	optimal	Microarray:ZenaBrowser	NA	NA	NA	NA	NA	NA	NA	NA	NA	NA	low	HRD_combined_score_higher_than_42	BRCAmut	BRCA1mut	NA	0.0683228	NA	good	1	35.3	NA	NA	NA	NA	NA	NA	NA	NA	NA	NA	NA	NA
TCGA_OvCa	TCGA-13-0793-01	OvCa	NA	NA	Primary_tumor	NA	<60	White	high	IV	optimal	Microarray:ZenaBrowser	NA	NA	NA	NA	NA	NA	NA	NA	NA	NA	high	HRD_combined_score_higher_than_42	BRCAmut	BRCA2mut	NA	0.0966687	NA	good	0	107.3	NA	NA	NA	NA	NA	NA	NA	NA	NA	NA	NA	NA
TCGA_OvCa	TCGA-13-0751-01	OvCa	NA	NA	Primary_tumor	NA	<60	White	NA	III	optimal	Microarray:ZenaBrowser	NA	NA	NA	NA	NA	NA	NA	NA	NA	NA	high	HRD_combined_score_higher_than_42	BRCAmut	BRCA2mut	NA	0.0158393	NA	good	1	55.2	NA	NA	NA	NA	NA	NA	NA	NA	NA	NA	NA	NA
TCGA_OvCa	TCGA-23-1026-01	OvCa	NA	NA	Primary_tumor	NA	<60	White	high	III	optimal	Microarray:ZenaBrowser	NA	NA	NA	NA	NA	NA	NA	NA	NA	NA	high	HRD_combined_score_higher_than_42	BRCAmut	BRCA2mut	NA	0.165751	NA	good	0	26.8	NA	NA	NA	NA	NA	NA	NA	NA	NA	NA	NA	NA
TCGA_OvCa	TCGA-57-1584-01	OvCa	NA	NA	Primary_tumor	NA	<60	White	high	III	optimal	Microarray:ZenaBrowser	NA	NA	NA	NA	NA	NA	NA	NA	NA	NA	high	HRD_combined_score_higher_than_42	BRCAmut	BRCA2mut	NA	0.0338172	NA	good	0	21.2	NA	NA	NA	NA	NA	NA	NA	NA	NA	NA	NA	NA
TCGA_OvCa	TCGA-13-0913-01	OvCa	NA	NA	Primary_tumor	NA	<60	White	high	III	optimal	Microarray:ZenaBrowser	NA	NA	NA	NA	NA	NA	NA	NA	NA	NA	high	HRD_combined_score_higher_than_42	BRCAmut	BRCA2mut	NA	0.046891	NA	good	0	109.4	NA	NA	NA	NA	NA	NA	NA	NA	NA	NA	NA	NA
TCGA_OvCa	TCGA-25-1318-01	OvCa	NA	NA	Primary_tumor	NA	<60	White	high	III	optimal	Microarray:ZenaBrowser	NA	NA	NA	NA	NA	NA	NA	NA	NA	NA	high	HRD_combined_score_higher_than_42	BRCAmut	BRCA2mut	NA	0.028379	NA	good	1	35	NA	NA	NA	NA	NA	NA	NA	NA	NA	NA	NA	NA
TCGA_OvCa	TCGA-24-1417-01	OvCa	NA	NA	Primary_tumor	NA	<60	White	high	IV	optimal	Microarray:ZenaBrowser	NA	NA	NA	NA	NA	NA	NA	NA	NA	NA	high	HRD_combined_score_higher_than_42	BRCAmut	BRCA2mut	NA	0.104079	NA	good	0	7.8	NA	NA	NA	NA	NA	NA	NA	NA	NA	NA	NA	NA
TCGA_OvCa	TCGA-04-1336-01	OvCa	NA	NA	Primary_tumor	NA	<60	White	high	III	optimal	Microarray:ZenaBrowser	NA	NA	NA	NA	NA	NA	NA	NA	NA	NA	high	HRD_combined_score_higher_than_42	BRCAmut	BRCA2mut	NA	0.0491367	NA	good	0	49.2	NA	NA	NA	NA	NA	NA	NA	NA	NA	NA	NA	NA
TCGA_OvCa	TCGA-13-0726-01	OvCa	NA	NA	Primary_tumor	NA	<60	White	NA	III	optimal	Microarray:ZenaBrowser	NA	NA	NA	NA	NA	NA	NA	NA	NA	NA	high	HRD_combined_score_higher_than_42	BRCAmut	BRCA2mut	NA	0.0882494	NA	good	1	31.2	NA	NA	NA	NA	NA	NA	NA	NA	NA	NA	NA	NA
TCGA_OvCa	TCGA-13-0890-01	OvCa	NA	NA	Primary_tumor	NA	<60	White	high	III	optimal	Microarray:ZenaBrowser	NA	NA	NA	NA	NA	NA	NA	NA	NA	NA	high	HRD_combined_score_higher_than_42	BRCAmut	BRCA2mut	NA	0.106279	NA	good	0	145.5	NA	NA	NA	NA	NA	NA	NA	NA	NA	NA	NA	NA
TCGA_OvCa	TCGA-24-0975-01	OvCa	NA	NA	Primary_tumor	NA	<60	White	high	III	optimal	Microarray:ZenaBrowser	NA	NA	NA	NA	NA	NA	NA	NA	NA	NA	high	HRD_combined_score_higher_than_42	BRCAmut	BRCA2mut	NA	0.101299	NA	good	1	21.8	NA	NA	NA	NA	NA	NA	NA	NA	NA	NA	NA	NA
TCGA_OvCa	TCGA-23-1120-01	OvCa	NA	NA	Primary_tumor	NA	>=60	White	high	III	optimal	Microarray:ZenaBrowser	NA	NA	NA	NA	NA	NA	NA	NA	NA	NA	high	HRD_combined_score_higher_than_42	BRCAmut	BRCA2mut	NA	0.194115	NA	good	0	4.3	NA	NA	NA	NA	NA	NA	NA	NA	NA	NA	NA	NA
TCGA_OvCa	TCGA-13-0886-01	OvCa	NA	NA	Primary_tumor	NA	>=60	White	high	III	optimal	Microarray:ZenaBrowser	NA	NA	NA	NA	NA	NA	NA	NA	NA	NA	high	HRD_combined_score_higher_than_42	BRCAmut	BRCA2mut	NA	0.133201	NA	good	0	153.5	NA	NA	NA	NA	NA	NA	NA	NA	NA	NA	NA	NA
TCGA_OvCa	TCGA-13-0885-01	OvCa	NA	NA	Primary_tumor	NA	>=60	White	high	III	optimal	Microarray:ZenaBrowser	NA	NA	NA	NA	NA	NA	NA	NA	NA	NA	high	HRD_combined_score_higher_than_42	BRCAmut	BRCA2mut	NA	0.118283	NA	good	0	111.4	NA	NA	NA	NA	NA	NA	NA	NA	NA	NA	NA	NA
TCGA_OvCa	TCGA-24-2024-01	OvCa	NA	NA	Primary_tumor	NA	>=60	African American	high	III	optimal	Microarray:ZenaBrowser	NA	NA	NA	NA	NA	NA	NA	NA	NA	NA	high	HRD_combined_score_higher_than_42	BRCAmut	BRCA2mut	NA	0.0386036	NA	good	1	58.2	NA	NA	NA	NA	NA	NA	NA	NA	NA	NA	NA	NA
TCGA_OvCa	TCGA-24-2280-01	OvCa	NA	NA	Primary_tumor	NA	>=60	White	high	III	optimal	Microarray:ZenaBrowser	NA	NA	NA	NA	NA	NA	NA	NA	NA	NA	high	HRD_combined_score_higher_than_42	BRCAmut	BRCA2mut	NA	0.032924	NA	good	0	70.5	NA	NA	NA	NA	NA	NA	NA	NA	NA	NA	NA	NA
TCGA_OvCa	TCGA-25-1634-01	OvCa	NA	NA	Primary_tumor	NA	>=60	White	high	III	optimal	Microarray:ZenaBrowser	NA	NA	NA	NA	NA	NA	NA	NA	NA	NA	high	HRD_combined_score_higher_than_42	BRCAmut	BRCA2mut	NA	0	NA	good	1	35.9	NA	NA	NA	NA	NA	NA	NA	NA	NA	NA	NA	NA
TCGA_OvCa	TCGA-13-1481-01	OvCa	NA	NA	Primary_tumor	NA	>=60	White	low	III	optimal	Microarray:ZenaBrowser	NA	NA	NA	NA	NA	NA	NA	NA	NA	NA	high	HRD_combined_score_higher_than_42	BRCAmut	BRCA2mut	NA	0.069147	NA	good	1	87.1	NA	NA	NA	NA	NA	NA	NA	NA	NA	NA	NA	NA
TCGA_OvCa	TCGA-04-1331-01	OvCa	NA	NA	Primary_tumor	NA	>=60	White	high	III	optimal	Microarray:ZenaBrowser	NA	NA	NA	NA	NA	NA	NA	NA	NA	NA	high	HRD_combined_score_higher_than_42	BRCAmut	BRCA2mut	NA	0.126655	NA	good	1	43.9	NA	NA	NA	NA	NA	NA	NA	NA	NA	NA	NA	NA
TCGA_OvCa	TCGA-04-1367-01	OvCa	NA	NA	Primary_tumor	NA	<60	White	high	III	optimal	Microarray:ZenaBrowser	NA	NA	NA	NA	NA	NA	NA	NA	NA	NA	low	HRD_combined_score_higher_than_42	BRCAmut	BRCA2mut	NA	0.0261122	NA	good	0	103.5	NA	NA	NA	NA	NA	NA	NA	NA	NA	NA	NA	NA
TCGA_OvCa	TCGA-23-1030-01	OvCa	NA	NA	Primary_tumor	NA	>=60	White	high	III	optimal	Microarray:ZenaBrowser	NA	NA	NA	NA	NA	NA	NA	NA	NA	NA	low	HRD_combined_score_higher_than_42	BRCAmut	BRCA2mut	NA	0.0513632	NA	good	0	29.1	NA	NA	NA	NA	NA	NA	NA	NA	NA	NA	NA	NA
TCGA_OvCa	TCGA-24-1562-01	OvCa	NA	NA	Primary_tumor	NA	>=60	White	high	III	optimal	Microarray:ZenaBrowser	NA	NA	NA	NA	NA	NA	NA	NA	NA	NA	low	HRD_combined_score_higher_than_42	BRCAmut	BRCA2mut	NA	0.0435088	NA	good	1	45.5	NA	NA	NA	NA	NA	NA	NA	NA	NA	NA	NA	NA
TCGA_OvCa	TCGA-13-1512-01	OvCa	NA	NA	Primary_tumor	NA	<60	White	high	III	optimal	Microarray:ZenaBrowser	NA	NA	NA	NA	NA	NA	NA	NA	NA	NA	high	HRD_combined_score_higher_than_42	BRCAmut	exclude	NA	0.106689	NA	good	0	14.5	NA	NA	NA	NA	NA	NA	NA	NA	NA	NA	NA	NA
TCGA_OvCa	TCGA-24-1103-01	OvCa	NA	NA	Primary_tumor	NA	<60	African American	high	III	optimal	Microarray:ZenaBrowser	NA	NA	NA	NA	NA	NA	NA	NA	NA	NA	high	HRD_combined_score_higher_than_42	BRCAmut	exclude	NA	0.0855212	NA	good	1	54.1	NA	NA	NA	NA	NA	NA	NA	NA	NA	NA	NA	NA
TCGA_OvCa	TCGA-61-2109-01	OvCa	NA	NA	Primary_tumor	NA	<60	White	high	III	suboptimal	Microarray:ZenaBrowser	NA	NA	NA	NA	NA	NA	NA	NA	NA	NA	high	HRD_combined_score_higher_than_42	BRCAmut	BRCA1mut	NA	0.0300608	NA	NA	1	20.7	NA	NA	NA	NA	NA	NA	NA	NA	NA	NA	NA	NA
TCGA_OvCa	TCGA-13-1494-01	OvCa	NA	NA	Primary_tumor	NA	<60	White	high	IV	NA	Microarray:ZenaBrowser	NA	NA	NA	NA	NA	NA	NA	NA	NA	NA	high	HRD_combined_score_higher_than_42	BRCAmut	BRCA1mut	NA	0.048674	NA	NA	1	93.9	NA	NA	NA	NA	NA	NA	NA	NA	NA	NA	NA	NA
TCGA_OvCa	TCGA-23-1118-01	OvCa	NA	NA	Primary_tumor	NA	<60	White	high	III	suboptimal	Microarray:ZenaBrowser	NA	NA	NA	NA	NA	NA	NA	NA	NA	NA	high	HRD_combined_score_higher_than_42	BRCAmut	BRCA1mut	NA	0.152428	NA	NA	0	86.1	NA	NA	NA	NA	NA	NA	NA	NA	NA	NA	NA	NA
TCGA_OvCa	TCGA-13-1408-01	OvCa	NA	NA	Primary_tumor	NA	<60	White	high	III	suboptimal	Microarray:ZenaBrowser	NA	NA	NA	NA	NA	NA	NA	NA	NA	NA	high	HRD_combined_score_higher_than_42	BRCAmut	BRCA1mut	NA	0.0918922	NA	NA	1	55.3	NA	NA	NA	NA	NA	NA	NA	NA	NA	NA	NA	NA
TCGA_OvCa	TCGA-04-1356-01	OvCa	NA	NA	Primary_tumor	NA	>=60	White	high	II	NA	Microarray:ZenaBrowser	NA	NA	NA	NA	NA	NA	NA	NA	NA	NA	high	HRD_combined_score_higher_than_42	BRCAmut	BRCA1mut	NA	0.0289954	NA	NA	1	49.3	NA	NA	NA	NA	NA	NA	NA	NA	NA	NA	NA	NA
TCGA_OvCa	TCGA-13-1489-01	OvCa	NA	NA	Primary_tumor	NA	>=60	White	low	III	NA	Microarray:ZenaBrowser	NA	NA	NA	NA	NA	NA	NA	NA	NA	NA	high	HRD_combined_score_higher_than_42	BRCAmut	BRCA1mut	NA	0.0274485	NA	NA	1	84	NA	NA	NA	NA	NA	NA	NA	NA	NA	NA	NA	NA
TCGA_OvCa	TCGA-13-0730-01	OvCa	NA	NA	Primary_tumor	NA	>=60	White	high	III	suboptimal	Microarray:ZenaBrowser	NA	NA	NA	NA	NA	NA	NA	NA	NA	NA	high	HRD_combined_score_higher_than_42	BRCAmut	BRCA1mut	NA	0.0484661	NA	NA	1	17.8	NA	NA	NA	NA	NA	NA	NA	NA	NA	NA	NA	NA
TCGA_OvCa	TCGA-09-2051-01	OvCa	NA	NA	Primary_tumor	NA	<60	White	high	III	optimal	Microarray:ZenaBrowser	NA	NA	NA	NA	NA	NA	NA	NA	NA	NA	NA	NA	BRCAmut	BRCA1mut	NA	0.0596047	NA	NA	0	63.1	NA	NA	NA	NA	NA	NA	NA	NA	NA	NA	NA	NA
TCGA_OvCa	TCGA-09-2045-01	OvCa	NA	NA	Primary_tumor	NA	<60	Asian	low	IV	optimal	Microarray:ZenaBrowser	NA	NA	NA	NA	NA	NA	NA	NA	NA	NA	NA	NA	BRCAmut	BRCA1mut	NA	0.0433097	NA	NA	1	35.2	NA	NA	NA	NA	NA	NA	NA	NA	NA	NA	NA	NA
TCGA_OvCa	TCGA-24-2298-01	OvCa	NA	NA	Primary_tumor	NA	<60	White	high	III	suboptimal	Microarray:ZenaBrowser	NA	NA	NA	NA	NA	NA	NA	NA	NA	NA	NA	NA	BRCAmut	BRCA1mut	NA	0.0248225	NA	NA	1	53.3	NA	NA	NA	NA	NA	NA	NA	NA	NA	NA	NA	NA
TCGA_OvCa	TCGA-24-2267-01	OvCa	NA	NA	Primary_tumor	NA	<60	White	high	II	optimal	Microarray:ZenaBrowser	NA	NA	NA	NA	NA	NA	NA	NA	NA	NA	NA	NA	BRCAmut	BRCA1mut	NA	0.0920392	NA	NA	1	47.6	NA	NA	NA	NA	NA	NA	NA	NA	NA	NA	NA	NA
TCGA_OvCa	TCGA-59-2348-01	OvCa	NA	NA	Primary_tumor	NA	<60	White	high	III	NA	Microarray:ZenaBrowser	NA	NA	NA	NA	NA	NA	NA	NA	NA	NA	NA	NA	BRCAmut	BRCA1mut	NA	0.072774	NA	NA	0	180.3	NA	NA	NA	NA	NA	NA	NA	NA	NA	NA	NA	NA
TCGA_OvCa	TCGA-29-2427-01	OvCa	NA	NA	Primary_tumor	NA	>=60	White	high	III	suboptimal	Microarray:ZenaBrowser	NA	NA	NA	NA	NA	NA	NA	NA	NA	NA	NA	NA	BRCAmut	BRCA1mut	NA	0.121297	NA	NA	0	62.5	NA	NA	NA	NA	NA	NA	NA	NA	NA	NA	NA	NA
TCGA_OvCa	TCGA-25-2401-01	OvCa	NA	NA	Primary_tumor	NA	>=60	White	high	III	optimal	Microarray:ZenaBrowser	NA	NA	NA	NA	NA	NA	NA	NA	NA	NA	NA	NA	BRCAmut	BRCA1mut	NA	0.160587	NA	NA	1	3	NA	NA	NA	NA	NA	NA	NA	NA	NA	NA	NA	NA
TCGA_OvCa	TCGA-25-2392-01	OvCa	NA	NA	Primary_tumor	NA	>=60	White	high	IV	optimal	Microarray:ZenaBrowser	NA	NA	NA	NA	NA	NA	NA	NA	NA	NA	NA	NA	BRCAmut	BRCA1mut	NA	0.0352096	NA	NA	1	1	NA	NA	NA	NA	NA	NA	NA	NA	NA	NA	NA	NA
TCGA_OvCa	TCGA-23-1021-01	OvCa	NA	NA	Primary_tumor	NA	<60	White	high	IV	suboptimal	Microarray:ZenaBrowser	NA	NA	NA	NA	NA	NA	NA	NA	NA	NA	high	HRD_combined_score_higher_than_42	BRCAmut	BRCA2mut	NA	0.001	NA	NA	1	47.6	NA	NA	NA	NA	NA	NA	NA	NA	NA	NA	NA	NA
TCGA_OvCa	TCGA-24-2293-01	OvCa	NA	NA	Primary_tumor	NA	<60	White	high	NA	suboptimal	Microarray:ZenaBrowser	NA	NA	NA	NA	NA	NA	NA	NA	NA	NA	high	HRD_combined_score_higher_than_42	BRCAmut	BRCA2mut	NA	0.0895623	NA	NA	1	16.6	NA	NA	NA	NA	NA	NA	NA	NA	NA	NA	NA	NA
TCGA_OvCa	TCGA-13-1499-01	OvCa	NA	NA	Primary_tumor	NA	<60	White	high	III	NA	Microarray:ZenaBrowser	NA	NA	NA	NA	NA	NA	NA	NA	NA	NA	high	HRD_combined_score_higher_than_42	BRCAmut	BRCA2mut	NA	0.127631	NA	NA	0	115.1	NA	NA	NA	NA	NA	NA	NA	NA	NA	NA	NA	NA
TCGA_OvCa	TCGA-13-0900-01	OvCa	NA	NA	Primary_tumor	NA	<60	White	high	III	NA	Microarray:ZenaBrowser	NA	NA	NA	NA	NA	NA	NA	NA	NA	NA	high	HRD_combined_score_higher_than_42	BRCAmut	BRCA2mut	NA	0.187095	NA	NA	0	134.1	NA	NA	NA	NA	NA	NA	NA	NA	NA	NA	NA	NA
TCGA_OvCa	TCGA-24-1463-01	OvCa	NA	NA	Primary_tumor	NA	>=60	White	high	III	suboptimal	Microarray:ZenaBrowser	NA	NA	NA	NA	NA	NA	NA	NA	NA	NA	high	HRD_combined_score_higher_than_42	BRCAmut	BRCA2mut	NA	0.141412	NA	NA	1	73	NA	NA	NA	NA	NA	NA	NA	NA	NA	NA	NA	NA
TCGA_OvCa	TCGA-13-1498-01	OvCa	NA	NA	Primary_tumor	NA	>=60	White	high	III	suboptimal	Microarray:ZenaBrowser	NA	NA	NA	NA	NA	NA	NA	NA	NA	NA	high	HRD_combined_score_higher_than_42	BRCAmut	BRCA2mut	NA	0.138695	NA	NA	1	66.2	NA	NA	NA	NA	NA	NA	NA	NA	NA	NA	NA	NA
TCGA_OvCa	TCGA-24-1555-01	OvCa	NA	NA	Primary_tumor	NA	<60	White	high	III	NA	Microarray:ZenaBrowser	NA	NA	NA	NA	NA	NA	NA	NA	NA	NA	low	HRD_combined_score_higher_than_42	BRCAmut	BRCA2mut	NA	0.0527736	NA	NA	1	88.6	NA	NA	NA	NA	NA	NA	NA	NA	NA	NA	NA	NA
TCGA_OvCa	TCGA-25-2404-01	OvCa	NA	NA	Primary_tumor	NA	<60	American Indian	high	III	optimal	Microarray:ZenaBrowser	NA	NA	NA	NA	NA	NA	NA	NA	NA	NA	NA	NA	BRCAmut	BRCA2mut	NA	0.172048	NA	NA	1	29	NA	NA	NA	NA	NA	NA	NA	NA	NA	NA	NA	NA
TCGA_OvCa	TCGA-59-2351-01	OvCa	NA	NA	Primary_tumor	NA	<60	White	high	III	optimal	Microarray:ZenaBrowser	NA	NA	NA	NA	NA	NA	NA	NA	NA	NA	NA	NA	BRCAmut	BRCA2mut	NA	0.0596867	NA	NA	0	116.2	NA	NA	NA	NA	NA	NA	NA	NA	NA	NA	NA	NA
TCGA_OvCa	TCGA-09-2050-01	OvCa	NA	NA	Primary_tumor	NA	>=60	White	low	II	optimal	Microarray:ZenaBrowser	NA	NA	NA	NA	NA	NA	NA	NA	NA	NA	NA	NA	BRCAmut	BRCA2mut	NA	0.0712706	NA	NA	0	71.2	NA	NA	NA	NA	NA	NA	NA	NA	NA	NA	NA	NA
TCGA_OvCa	TCGA-24-2288-01	OvCa	NA	NA	Primary_tumor	NA	>=60	White	high	III	suboptimal	Microarray:ZenaBrowser	NA	NA	NA	NA	NA	NA	NA	NA	NA	NA	NA	NA	BRCAmut	BRCA2mut	NA	0.0968657	NA	NA	1	0.8	NA	NA	NA	NA	NA	NA	NA	NA	NA	NA	NA	NA
TCGA_OvCa	TCGA-13-0884-01	OvCa	NA	NA	Primary_tumor	NA	<60	White	high	III	optimal	Microarray:ZenaBrowser	NA	NA	NA	NA	NA	NA	NA	NA	NA	NA	high	HRD_combined_score_higher_than_42	nonBRCA	nonBRCA	NA	0.0571986	TRUE	good	1	107.2	NA	NA	NA	NA	NA	NA	NA	NA	NA	NA	NA	NA
TCGA_OvCa	TCGA-23-1028-01	OvCa	NA	NA	Primary_tumor	NA	<60	White	high	III	optimal	Microarray:ZenaBrowser	NA	NA	NA	NA	NA	NA	NA	NA	NA	NA	high	HRD_combined_score_higher_than_42	nonBRCA	nonBRCA	NA	0.0655124	TRUE	good	0	49.4	NA	NA	NA	NA	NA	NA	NA	NA	NA	NA	NA	NA
TCGA_OvCa	TCGA-04-1348-01	OvCa	NA	NA	Primary_tumor	NA	<60	White	high	III	optimal	Microarray:ZenaBrowser	NA	NA	NA	NA	NA	NA	NA	NA	NA	NA	high	HRD_combined_score_higher_than_42	nonBRCA	nonBRCA	NA	0.100668	TRUE	good	1	48.8	NA	NA	NA	NA	NA	NA	NA	NA	NA	NA	NA	NA
TCGA_OvCa	TCGA-13-0924-01	OvCa	NA	NA	Primary_tumor	NA	<60	White	high	IV	optimal	Microarray:ZenaBrowser	NA	NA	NA	NA	NA	NA	NA	NA	NA	NA	high	HRD_combined_score_higher_than_42	nonBRCA	nonBRCA	NA	0.166059	TRUE	good	0	86	NA	NA	NA	NA	NA	NA	NA	NA	NA	NA	NA	NA
TCGA_OvCa	TCGA-24-2019-01	OvCa	NA	NA	Primary_tumor	NA	<60	White	high	III	optimal	Microarray:ZenaBrowser	NA	NA	NA	NA	NA	NA	NA	NA	NA	NA	high	HRD_combined_score_higher_than_42	nonBRCA	nonBRCA	NA	0.067087	TRUE	good	0	4.9	NA	NA	NA	NA	NA	NA	NA	NA	NA	NA	NA	NA
TCGA_OvCa	TCGA-61-2002-01	OvCa	NA	NA	Primary_tumor	NA	<60	White	high	III	optimal	Microarray:ZenaBrowser	NA	NA	NA	NA	NA	NA	NA	NA	NA	NA	high	HRD_combined_score_higher_than_42	nonBRCA	nonBRCA	NA	0.138533	TRUE	good	0	18	NA	NA	NA	NA	NA	NA	NA	NA	NA	NA	NA	NA
TCGA_OvCa	TCGA-24-1556-01	OvCa	NA	NA	Primary_tumor	NA	<60	White	high	II	optimal	Microarray:ZenaBrowser	NA	NA	NA	NA	NA	NA	NA	NA	NA	NA	high	HRD_combined_score_higher_than_42	nonBRCA	nonBRCA	NA	0.194136	TRUE	good	1	70.7	NA	NA	NA	NA	NA	NA	NA	NA	NA	NA	NA	NA
TCGA_OvCa	TCGA-13-0906-01	OvCa	NA	NA	Primary_tumor	NA	<60	White	high	III	optimal	Microarray:ZenaBrowser	NA	NA	NA	NA	NA	NA	NA	NA	NA	NA	high	HRD_combined_score_higher_than_42	nonBRCA	nonBRCA	NA	0.184574	TRUE	good	0	119	NA	NA	NA	NA	NA	NA	NA	NA	NA	NA	NA	NA
TCGA_OvCa	TCGA-61-2016-01	OvCa	NA	NA	Primary_tumor	NA	<60	White	high	III	optimal	Microarray:ZenaBrowser	NA	NA	NA	NA	NA	NA	NA	NA	NA	NA	high	HRD_combined_score_higher_than_42	nonBRCA	nonBRCA	NA	0.0644906	TRUE	good	1	1.2	NA	NA	NA	NA	NA	NA	NA	NA	NA	NA	NA	NA
TCGA_OvCa	TCGA-36-1569-01	OvCa	NA	NA	Primary_tumor	NA	<60	White	high	III	optimal	Microarray:ZenaBrowser	NA	NA	NA	NA	NA	NA	NA	NA	NA	NA	high	HRD_combined_score_higher_than_42	nonBRCA	nonBRCA	NA	0.0900775	TRUE	good	0	29.1	NA	NA	NA	NA	NA	NA	NA	NA	NA	NA	NA	NA
TCGA_OvCa	TCGA-13-0919-01	OvCa	NA	NA	Primary_tumor	NA	<60	White	high	III	optimal	Microarray:ZenaBrowser	NA	NA	NA	NA	NA	NA	NA	NA	NA	NA	high	HRD_combined_score_higher_than_42	nonBRCA	nonBRCA	NA	0.117568	TRUE	good	0	84.6	NA	NA	NA	NA	NA	NA	NA	NA	NA	NA	NA	NA
TCGA_OvCa	TCGA-61-2003-01	OvCa	NA	NA	Primary_tumor	NA	<60	White	low	III	optimal	Microarray:ZenaBrowser	NA	NA	NA	NA	NA	NA	NA	NA	NA	NA	high	HRD_combined_score_higher_than_42	nonBRCA	nonBRCA	NA	0.0557038	TRUE	good	0	4	NA	NA	NA	NA	NA	NA	NA	NA	NA	NA	NA	NA
TCGA_OvCa	TCGA-24-1553-01	OvCa	NA	NA	Primary_tumor	NA	<60	White	high	III	optimal	Microarray:ZenaBrowser	NA	NA	NA	NA	NA	NA	NA	NA	NA	NA	high	HRD_combined_score_higher_than_42	nonBRCA	nonBRCA	NA	0.0805565	TRUE	good	1	58.1	NA	NA	NA	NA	NA	NA	NA	NA	NA	NA	NA	NA
TCGA_OvCa	TCGA-61-2104-01	OvCa	NA	NA	Primary_tumor	NA	<60	White	low	II	optimal	Microarray:ZenaBrowser	NA	NA	NA	NA	NA	NA	NA	NA	NA	NA	high	HRD_combined_score_higher_than_42	nonBRCA	nonBRCA	NA	0.149155	TRUE	good	0	76.9	NA	NA	NA	NA	NA	NA	NA	NA	NA	NA	NA	NA
TCGA_OvCa	TCGA-13-0714-01	OvCa	NA	NA	Primary_tumor	NA	<60	White	high	IV	optimal	Microarray:ZenaBrowser	NA	NA	NA	NA	NA	NA	NA	NA	NA	NA	high	HRD_combined_score_higher_than_42	nonBRCA	nonBRCA	NA	0.103476	TRUE	good	1	6.2	NA	NA	NA	NA	NA	NA	NA	NA	NA	NA	NA	NA
TCGA_OvCa	TCGA-61-2101-01	OvCa	NA	NA	Primary_tumor	NA	<60	White	low	III	optimal	Microarray:ZenaBrowser	NA	NA	NA	NA	NA	NA	NA	NA	NA	NA	high	HRD_combined_score_higher_than_42	nonBRCA	nonBRCA	NA	0.0692441	TRUE	good	1	55.5	NA	NA	NA	NA	NA	NA	NA	NA	NA	NA	NA	NA
TCGA_OvCa	TCGA-24-1616-01	OvCa	NA	NA	Primary_tumor	NA	<60	White	high	III	optimal	Microarray:ZenaBrowser	NA	NA	NA	NA	NA	NA	NA	NA	NA	NA	high	HRD_combined_score_higher_than_42	nonBRCA	nonBRCA	NA	0.0523898	TRUE	good	1	38.3	NA	NA	NA	NA	NA	NA	NA	NA	NA	NA	NA	NA
TCGA_OvCa	TCGA-24-1548-01	OvCa	NA	NA	Primary_tumor	NA	<60	White	high	III	optimal	Microarray:ZenaBrowser	NA	NA	NA	NA	NA	NA	NA	NA	NA	NA	high	HRD_combined_score_higher_than_42	nonBRCA	nonBRCA	NA	0.0545542	TRUE	good	1	16.2	NA	NA	NA	NA	NA	NA	NA	NA	NA	NA	NA	NA
TCGA_OvCa	TCGA-09-1666-01	OvCa	NA	NA	Primary_tumor	NA	<60	White	high	III	optimal	Microarray:ZenaBrowser	NA	NA	NA	NA	NA	NA	NA	NA	NA	NA	high	HRD_combined_score_higher_than_42	nonBRCA	nonBRCA	NA	0.100555	TRUE	good	0	57.6	NA	NA	NA	NA	NA	NA	NA	NA	NA	NA	NA	NA
TCGA_OvCa	TCGA-24-0968-01	OvCa	NA	NA	Primary_tumor	NA	<60	White	high	III	optimal	Microarray:ZenaBrowser	NA	NA	NA	NA	NA	NA	NA	NA	NA	NA	high	HRD_combined_score_higher_than_42	nonBRCA	nonBRCA	NA	0.162039	TRUE	good	1	0	NA	NA	NA	NA	NA	NA	NA	NA	NA	NA	NA	NA
TCGA_OvCa	TCGA-23-1123-01	OvCa	NA	NA	Primary_tumor	NA	<60	White	high	III	optimal	Microarray:ZenaBrowser	NA	NA	NA	NA	NA	NA	NA	NA	NA	NA	high	HRD_combined_score_higher_than_42	nonBRCA	nonBRCA	NA	0.15476	TRUE	good	1	33.5	NA	NA	NA	NA	NA	NA	NA	NA	NA	NA	NA	NA
TCGA_OvCa	TCGA-13-1495-01	OvCa	NA	NA	Primary_tumor	NA	>=60	White	low	III	optimal	Microarray:ZenaBrowser	NA	NA	NA	NA	NA	NA	NA	NA	NA	NA	high	HRD_combined_score_higher_than_42	nonBRCA	nonBRCA	NA	0.113744	TRUE	good	1	90.4	NA	NA	NA	NA	NA	NA	NA	NA	NA	NA	NA	NA
TCGA_OvCa	TCGA-23-1124-01	OvCa	NA	NA	Primary_tumor	NA	>=60	White	high	III	optimal	Microarray:ZenaBrowser	NA	NA	NA	NA	NA	NA	NA	NA	NA	NA	high	HRD_combined_score_higher_than_42	nonBRCA	nonBRCA	NA	0.0994453	TRUE	good	1	58.2	NA	NA	NA	NA	NA	NA	NA	NA	NA	NA	NA	NA
TCGA_OvCa	TCGA-25-1633-01	OvCa	NA	NA	Primary_tumor	NA	>=60	White	high	III	optimal	Microarray:ZenaBrowser	NA	NA	NA	NA	NA	NA	NA	NA	NA	NA	high	HRD_combined_score_higher_than_42	nonBRCA	nonBRCA	NA	0.147947	TRUE	good	1	62.2	NA	NA	NA	NA	NA	NA	NA	NA	NA	NA	NA	NA
TCGA_OvCa	TCGA-13-1509-01	OvCa	NA	NA	Primary_tumor	NA	>=60	White	high	IV	optimal	Microarray:ZenaBrowser	NA	NA	NA	NA	NA	NA	NA	NA	NA	NA	high	HRD_combined_score_higher_than_42	nonBRCA	nonBRCA	NA	0.107543	TRUE	good	0	80.2	NA	NA	NA	NA	NA	NA	NA	NA	NA	NA	NA	NA
TCGA_OvCa	TCGA-25-1321-01	OvCa	NA	NA	Primary_tumor	NA	>=60	White	high	III	optimal	Microarray:ZenaBrowser	NA	NA	NA	NA	NA	NA	NA	NA	NA	NA	high	HRD_combined_score_higher_than_42	nonBRCA	nonBRCA	NA	0.0897473	TRUE	good	1	34	NA	NA	NA	NA	NA	NA	NA	NA	NA	NA	NA	NA
TCGA_OvCa	TCGA-61-2009-01	OvCa	NA	NA	Primary_tumor	NA	>=60	White	high	III	optimal	Microarray:ZenaBrowser	NA	NA	NA	NA	NA	NA	NA	NA	NA	NA	high	HRD_combined_score_higher_than_42	nonBRCA	nonBRCA	NA	0.0991036	TRUE	good	0	39.9	NA	NA	NA	NA	NA	NA	NA	NA	NA	NA	NA	NA
TCGA_OvCa	TCGA-23-1023-01	OvCa	NA	NA	Primary_tumor	NA	>=60	White	high	III	optimal	Microarray:ZenaBrowser	NA	NA	NA	NA	NA	NA	NA	NA	NA	NA	high	HRD_combined_score_higher_than_42	nonBRCA	nonBRCA	NA	0.116158	TRUE	good	0	40.6	NA	NA	NA	NA	NA	NA	NA	NA	NA	NA	NA	NA
TCGA_OvCa	TCGA-24-1424-01	OvCa	NA	NA	Primary_tumor	NA	>=60	White	high	III	optimal	Microarray:ZenaBrowser	NA	NA	NA	NA	NA	NA	NA	NA	NA	NA	high	HRD_combined_score_higher_than_42	nonBRCA	nonBRCA	NA	0.140412	TRUE	good	0	6	NA	NA	NA	NA	NA	NA	NA	NA	NA	NA	NA	NA
TCGA_OvCa	TCGA-24-1564-01	OvCa	NA	NA	Primary_tumor	NA	>=60	White	high	III	optimal	Microarray:ZenaBrowser	NA	NA	NA	NA	NA	NA	NA	NA	NA	NA	high	HRD_combined_score_higher_than_42	nonBRCA	nonBRCA	NA	0.118061	TRUE	good	1	25.9	NA	NA	NA	NA	NA	NA	NA	NA	NA	NA	NA	NA
TCGA_OvCa	TCGA-04-1530-01	OvCa	NA	NA	Primary_tumor	NA	>=60	White	high	III	optimal	Microarray:ZenaBrowser	NA	NA	NA	NA	NA	NA	NA	NA	NA	NA	high	HRD_combined_score_higher_than_42	nonBRCA	nonBRCA	NA	0.11097	TRUE	good	1	119.1	NA	NA	NA	NA	NA	NA	NA	NA	NA	NA	NA	NA
TCGA_OvCa	TCGA-10-0930-01	OvCa	NA	NA	Primary_tumor	NA	>=60	White	high	III	optimal	Microarray:ZenaBrowser	NA	NA	NA	NA	NA	NA	NA	NA	NA	NA	high	HRD_combined_score_higher_than_42	nonBRCA	nonBRCA	NA	0.082911	TRUE	good	1	34.2	NA	NA	NA	NA	NA	NA	NA	NA	NA	NA	NA	NA
TCGA_OvCa	TCGA-04-1332-01	OvCa	NA	NA	Primary_tumor	NA	>=60	White	high	III	optimal	Microarray:ZenaBrowser	NA	NA	NA	NA	NA	NA	NA	NA	NA	NA	high	HRD_combined_score_higher_than_42	nonBRCA	nonBRCA	NA	0.059559	TRUE	good	1	41	NA	NA	NA	NA	NA	NA	NA	NA	NA	NA	NA	NA
TCGA_OvCa	TCGA-24-1469-01	OvCa	NA	NA	Primary_tumor	NA	>=60	White	high	III	optimal	Microarray:ZenaBrowser	NA	NA	NA	NA	NA	NA	NA	NA	NA	NA	high	HRD_combined_score_higher_than_42	nonBRCA	nonBRCA	NA	0.067056	TRUE	good	0	9.1	NA	NA	NA	NA	NA	NA	NA	NA	NA	NA	NA	NA
TCGA_OvCa	TCGA-25-1623-01	OvCa	NA	NA	Primary_tumor	NA	>=60	White	high	IV	optimal	Microarray:ZenaBrowser	NA	NA	NA	NA	NA	NA	NA	NA	NA	NA	high	HRD_combined_score_higher_than_42	nonBRCA	nonBRCA	NA	0.104112	TRUE	good	1	18.6	NA	NA	NA	NA	NA	NA	NA	NA	NA	NA	NA	NA
TCGA_OvCa	TCGA-25-2398-01	OvCa	NA	NA	Primary_tumor	NA	>=60	White	high	III	optimal	Microarray:ZenaBrowser	NA	NA	NA	NA	NA	NA	NA	NA	NA	NA	high	HRD_combined_score_higher_than_42	nonBRCA	nonBRCA	NA	0.0789013	TRUE	good	1	45	NA	NA	NA	NA	NA	NA	NA	NA	NA	NA	NA	NA
TCGA_OvCa	TCGA-25-1635-01	OvCa	NA	NA	Primary_tumor	NA	>=60	White	high	III	optimal	Microarray:ZenaBrowser	NA	NA	NA	NA	NA	NA	NA	NA	NA	NA	high	HRD_combined_score_higher_than_42	nonBRCA	nonBRCA	NA	0.170096	TRUE	good	1	52.1	NA	NA	NA	NA	NA	NA	NA	NA	NA	NA	NA	NA
TCGA_OvCa	TCGA-09-2053-01	OvCa	NA	NA	Primary_tumor	NA	>=60	White	high	III	optimal	Microarray:ZenaBrowser	NA	NA	NA	NA	NA	NA	NA	NA	NA	NA	high	HRD_combined_score_higher_than_42	nonBRCA	nonBRCA	NA	0.0703107	TRUE	good	0	39.8	NA	NA	NA	NA	NA	NA	NA	NA	NA	NA	NA	NA
TCGA_OvCa	TCGA-13-0891-01	OvCa	NA	NA	Primary_tumor	NA	>=60	White	high	IV	optimal	Microarray:ZenaBrowser	NA	NA	NA	NA	NA	NA	NA	NA	NA	NA	high	HRD_combined_score_higher_than_42	nonBRCA	nonBRCA	NA	0.0656474	TRUE	good	1	102.9	NA	NA	NA	NA	NA	NA	NA	NA	NA	NA	NA	NA
TCGA_OvCa	TCGA-24-2260-01	OvCa	NA	NA	Primary_tumor	NA	>=60	White	high	III	optimal	Microarray:ZenaBrowser	NA	NA	NA	NA	NA	NA	NA	NA	NA	NA	high	HRD_combined_score_higher_than_42	nonBRCA	nonBRCA	NA	0.0667512	TRUE	good	1	36.2	NA	NA	NA	NA	NA	NA	NA	NA	NA	NA	NA	NA
TCGA_OvCa	TCGA-13-0923-01	OvCa	NA	NA	Primary_tumor	NA	>=60	White	high	III	optimal	Microarray:ZenaBrowser	NA	NA	NA	NA	NA	NA	NA	NA	NA	NA	high	HRD_combined_score_higher_than_42	nonBRCA	nonBRCA	NA	0.103456	TRUE	good	0	83.8	NA	NA	NA	NA	NA	NA	NA	NA	NA	NA	NA	NA
TCGA_OvCa	TCGA-13-0755-01	OvCa	NA	NA	Primary_tumor	NA	>=60	White	high	IV	optimal	Microarray:ZenaBrowser	NA	NA	NA	NA	NA	NA	NA	NA	NA	NA	high	HRD_combined_score_higher_than_42	nonBRCA	nonBRCA	NA	0.116755	TRUE	good	1	2.5	NA	NA	NA	NA	NA	NA	NA	NA	NA	NA	NA	NA
TCGA_OvCa	TCGA-13-0889-01	OvCa	NA	NA	Primary_tumor	NA	>=60	White	NA	IV	optimal	Microarray:ZenaBrowser	NA	NA	NA	NA	NA	NA	NA	NA	NA	NA	high	HRD_combined_score_higher_than_42	nonBRCA	nonBRCA	NA	0.072418	TRUE	good	1	95.2	NA	NA	NA	NA	NA	NA	NA	NA	NA	NA	NA	NA
TCGA_OvCa	TCGA-24-2261-01	OvCa	NA	NA	Primary_tumor	NA	>=60	White	high	III	optimal	Microarray:ZenaBrowser	NA	NA	NA	NA	NA	NA	NA	NA	NA	NA	high	HRD_combined_score_higher_than_42	nonBRCA	nonBRCA	NA	0.095659	TRUE	good	1	0.8	NA	NA	NA	NA	NA	NA	NA	NA	NA	NA	NA	NA
TCGA_OvCa	TCGA-31-1950-01	OvCa	NA	NA	Primary_tumor	NA	>=60	White	low	III	optimal	Microarray:ZenaBrowser	NA	NA	NA	NA	NA	NA	NA	NA	NA	NA	high	HRD_combined_score_higher_than_42	nonBRCA	nonBRCA	NA	0.201967	TRUE	good	0	18.8	NA	NA	NA	NA	NA	NA	NA	NA	NA	NA	NA	NA
TCGA_OvCa	TCGA-10-0933-01	OvCa	NA	NA	Primary_tumor	NA	>=60	White	high	III	optimal	Microarray:ZenaBrowser	NA	NA	NA	NA	NA	NA	NA	NA	NA	NA	high	HRD_combined_score_higher_than_42	nonBRCA	nonBRCA	NA	0.0559703	TRUE	good	1	14.7	NA	NA	NA	NA	NA	NA	NA	NA	NA	NA	NA	NA
TCGA_OvCa	TCGA-13-1507-01	OvCa	NA	NA	Primary_tumor	NA	>=60	White	high	III	optimal	Microarray:ZenaBrowser	NA	NA	NA	NA	NA	NA	NA	NA	NA	NA	high	HRD_combined_score_higher_than_42	nonBRCA	nonBRCA	NA	0.106533	TRUE	good	1	65.6	NA	NA	NA	NA	NA	NA	NA	NA	NA	NA	NA	NA
TCGA_OvCa	TCGA-04-1337-01	OvCa	NA	NA	Primary_tumor	NA	>=60	White	low	III	optimal	Microarray:ZenaBrowser	NA	NA	NA	NA	NA	NA	NA	NA	NA	NA	high	HRD_combined_score_higher_than_42	nonBRCA	nonBRCA	NA	0.129743	TRUE	good	1	2	NA	NA	NA	NA	NA	NA	NA	NA	NA	NA	NA	NA
TCGA_OvCa	TCGA-20-0991-01	OvCa	NA	NA	Primary_tumor	NA	>=60	White	high	II	optimal	Microarray:ZenaBrowser	NA	NA	NA	NA	NA	NA	NA	NA	NA	NA	high	HRD_combined_score_higher_than_42	nonBRCA	nonBRCA	NA	0.109002	TRUE	good	0	26.2	NA	NA	NA	NA	NA	NA	NA	NA	NA	NA	NA	NA
TCGA_OvCa	TCGA-04-1338-01	OvCa	NA	NA	Primary_tumor	NA	>=60	White	high	III	optimal	Microarray:ZenaBrowser	NA	NA	NA	NA	NA	NA	NA	NA	NA	NA	high	HRD_combined_score_higher_than_42	nonBRCA	nonBRCA	NA	0.0754702	TRUE	good	0	46.6	NA	NA	NA	NA	NA	NA	NA	NA	NA	NA	NA	NA
TCGA_OvCa	TCGA-61-1995-01	OvCa	NA	NA	Primary_tumor	NA	<60	White	high	III	optimal	Microarray:ZenaBrowser	NA	NA	NA	NA	NA	NA	NA	NA	NA	NA	low	HRD_combined_score_higher_than_42	nonBRCA	nonBRCA	NA	0.0623638	TRUE	good	0	2	NA	NA	NA	NA	NA	NA	NA	NA	NA	NA	NA	NA
TCGA_OvCa	TCGA-04-1525-01	OvCa	NA	NA	Primary_tumor	NA	<60	White	high	III	optimal	Microarray:ZenaBrowser	NA	NA	NA	NA	NA	NA	NA	NA	NA	NA	low	HRD_combined_score_higher_than_42	nonBRCA	nonBRCA	NA	0.107693	TRUE	good	1	38.4	NA	NA	NA	NA	NA	NA	NA	NA	NA	NA	NA	NA
TCGA_OvCa	TCGA-13-1405-01	OvCa	NA	NA	Primary_tumor	NA	<60	White	high	IV	optimal	Microarray:ZenaBrowser	NA	NA	NA	NA	NA	NA	NA	NA	NA	NA	low	HRD_combined_score_higher_than_42	nonBRCA	nonBRCA	NA	0.164751	TRUE	good	1	28.6	NA	NA	NA	NA	NA	NA	NA	NA	NA	NA	NA	NA
TCGA_OvCa	TCGA-13-1477-01	OvCa	NA	NA	Primary_tumor	NA	<60	White	low	IV	optimal	Microarray:ZenaBrowser	NA	NA	NA	NA	NA	NA	NA	NA	NA	NA	low	HRD_combined_score_higher_than_42	nonBRCA	nonBRCA	NA	0.0773325	TRUE	good	1	54.7	NA	NA	NA	NA	NA	NA	NA	NA	NA	NA	NA	NA
TCGA_OvCa	TCGA-24-1560-01	OvCa	NA	NA	Primary_tumor	NA	<60	White	high	III	optimal	Microarray:ZenaBrowser	NA	NA	NA	NA	NA	NA	NA	NA	NA	NA	low	HRD_combined_score_higher_than_42	nonBRCA	nonBRCA	NA	0.0796136	TRUE	good	1	44.1	NA	NA	NA	NA	NA	NA	NA	NA	NA	NA	NA	NA
TCGA_OvCa	TCGA-23-1024-01	OvCa	NA	NA	Primary_tumor	NA	<60	White	high	IV	optimal	Microarray:ZenaBrowser	NA	NA	NA	NA	NA	NA	NA	NA	NA	NA	low	HRD_combined_score_higher_than_42	nonBRCA	nonBRCA	NA	0.107456	TRUE	good	0	15.4	NA	NA	NA	NA	NA	NA	NA	NA	NA	NA	NA	NA
TCGA_OvCa	TCGA-24-1551-01	OvCa	NA	NA	Primary_tumor	NA	<60	White	high	III	optimal	Microarray:ZenaBrowser	NA	NA	NA	NA	NA	NA	NA	NA	NA	NA	low	HRD_combined_score_higher_than_42	nonBRCA	nonBRCA	NA	0.0602467	TRUE	good	1	51.9	NA	NA	NA	NA	NA	NA	NA	NA	NA	NA	NA	NA
TCGA_OvCa	TCGA-25-1316-01	OvCa	NA	NA	Primary_tumor	NA	<60	White	high	III	optimal	Microarray:ZenaBrowser	NA	NA	NA	NA	NA	NA	NA	NA	NA	NA	low	HRD_combined_score_higher_than_42	nonBRCA	nonBRCA	NA	0.0636918	TRUE	good	1	42.1	NA	NA	NA	NA	NA	NA	NA	NA	NA	NA	NA	NA
TCGA_OvCa	TCGA-13-0910-01	OvCa	NA	NA	Primary_tumor	NA	<60	White	high	III	optimal	Microarray:ZenaBrowser	NA	NA	NA	NA	NA	NA	NA	NA	NA	NA	low	HRD_combined_score_higher_than_42	nonBRCA	nonBRCA	NA	0.0656232	TRUE	good	0	116.7	NA	NA	NA	NA	NA	NA	NA	NA	NA	NA	NA	NA
TCGA_OvCa	TCGA-24-1434-01	OvCa	NA	NA	Primary_tumor	NA	<60	White	high	III	optimal	Microarray:ZenaBrowser	NA	NA	NA	NA	NA	NA	NA	NA	NA	NA	low	HRD_combined_score_higher_than_42	nonBRCA	nonBRCA	NA	0.0555755	TRUE	good	1	18.7	NA	NA	NA	NA	NA	NA	NA	NA	NA	NA	NA	NA
TCGA_OvCa	TCGA-20-0987-01	OvCa	NA	NA	Primary_tumor	NA	>=60	White	high	III	optimal	Microarray:ZenaBrowser	NA	NA	NA	NA	NA	NA	NA	NA	NA	NA	low	HRD_combined_score_higher_than_42	nonBRCA	nonBRCA	NA	0.0620508	TRUE	good	1	23.1	NA	NA	NA	NA	NA	NA	NA	NA	NA	NA	NA	NA
TCGA_OvCa	TCGA-10-0926-01	OvCa	NA	NA	Primary_tumor	NA	>=60	White	high	III	optimal	Microarray:ZenaBrowser	NA	NA	NA	NA	NA	NA	NA	NA	NA	NA	low	HRD_combined_score_higher_than_42	nonBRCA	nonBRCA	NA	0.0769589	TRUE	good	1	25.9	NA	NA	NA	NA	NA	NA	NA	NA	NA	NA	NA	NA
TCGA_OvCa	TCGA-25-1628-01	OvCa	NA	NA	Primary_tumor	NA	>=60	White	high	III	optimal	Microarray:ZenaBrowser	NA	NA	NA	NA	NA	NA	NA	NA	NA	NA	low	HRD_combined_score_higher_than_42	nonBRCA	nonBRCA	NA	0.142173	TRUE	good	1	20.6	NA	NA	NA	NA	NA	NA	NA	NA	NA	NA	NA	NA
TCGA_OvCa	TCGA-25-1319-01	OvCa	NA	NA	Primary_tumor	NA	>=60	White	high	III	optimal	Microarray:ZenaBrowser	NA	NA	NA	NA	NA	NA	NA	NA	NA	NA	low	HRD_combined_score_higher_than_42	nonBRCA	nonBRCA	NA	0.129227	TRUE	good	1	65	NA	NA	NA	NA	NA	NA	NA	NA	NA	NA	NA	NA
TCGA_OvCa	TCGA-13-1506-01	OvCa	NA	NA	Primary_tumor	NA	<60	White	high	III	NA	Microarray:ZenaBrowser	NA	NA	NA	NA	NA	NA	NA	NA	NA	NA	high	HRD_combined_score_higher_than_42	nonBRCA	nonBRCA	NA	0.00862708	NA	NA	1	34.2	NA	NA	NA	NA	NA	NA	NA	NA	NA	NA	NA	NA
TCGA_OvCa	TCGA-36-1574-01	OvCa	NA	NA	Primary_tumor	NA	<60	Asian	high	III	suboptimal	Microarray:ZenaBrowser	NA	NA	NA	NA	NA	NA	NA	NA	NA	NA	high	HRD_combined_score_higher_than_42	nonBRCA	nonBRCA	NA	0.118277	NA	NA	0	22.6	NA	NA	NA	NA	NA	NA	NA	NA	NA	NA	NA	NA
TCGA_OvCa	TCGA-13-1403-01	OvCa	NA	NA	Primary_tumor	NA	<60	White	high	III	NA	Microarray:ZenaBrowser	NA	NA	NA	NA	NA	NA	NA	NA	NA	NA	high	HRD_combined_score_higher_than_42	nonBRCA	nonBRCA	NA	0	NA	NA	1	77.1	NA	NA	NA	NA	NA	NA	NA	NA	NA	NA	NA	NA
TCGA_OvCa	TCGA-31-1959-01	OvCa	NA	NA	Primary_tumor	NA	<60	White	low	IV	NA	Microarray:ZenaBrowser	NA	NA	NA	NA	NA	NA	NA	NA	NA	NA	high	HRD_combined_score_higher_than_42	nonBRCA	nonBRCA	NA	0.0751997	NA	NA	0	2.2	NA	NA	NA	NA	NA	NA	NA	NA	NA	NA	NA	NA
TCGA_OvCa	TCGA-36-1570-01	OvCa	NA	NA	Primary_tumor	NA	<60	White	high	III	suboptimal	Microarray:ZenaBrowser	NA	NA	NA	NA	NA	NA	NA	NA	NA	NA	high	HRD_combined_score_higher_than_42	nonBRCA	nonBRCA	NA	0.105943	NA	NA	0	21.5	NA	NA	NA	NA	NA	NA	NA	NA	NA	NA	NA	NA
TCGA_OvCa	TCGA-13-1407-01	OvCa	NA	NA	Primary_tumor	NA	<60	White	high	III	NA	Microarray:ZenaBrowser	NA	NA	NA	NA	NA	NA	NA	NA	NA	NA	high	HRD_combined_score_higher_than_42	nonBRCA	nonBRCA	NA	0.0154722	NA	NA	0	83.4	NA	NA	NA	NA	NA	NA	NA	NA	NA	NA	NA	NA
TCGA_OvCa	TCGA-04-1357-01	OvCa	NA	NA	Primary_tumor	NA	<60	NA	high	III	NA	Microarray:ZenaBrowser	NA	NA	NA	NA	NA	NA	NA	NA	NA	NA	high	HRD_combined_score_higher_than_42	nonBRCA	nonBRCA	NA	0.0900297	NA	NA	0	0	NA	NA	NA	NA	NA	NA	NA	NA	NA	NA	NA	NA
TCGA_OvCa	TCGA-31-1953-01	OvCa	NA	NA	Primary_tumor	NA	<60	Asian	high	III	NA	Microarray:ZenaBrowser	NA	NA	NA	NA	NA	NA	NA	NA	NA	NA	high	HRD_combined_score_higher_than_42	nonBRCA	nonBRCA	NA	0.0725844	NA	NA	0	6.7	NA	NA	NA	NA	NA	NA	NA	NA	NA	NA	NA	NA
TCGA_OvCa	TCGA-24-0979-01	OvCa	NA	NA	Primary_tumor	NA	<60	White	high	IV	suboptimal	Microarray:ZenaBrowser	NA	NA	NA	NA	NA	NA	NA	NA	NA	NA	high	HRD_combined_score_higher_than_42	nonBRCA	nonBRCA	NA	0.10453	NA	NA	1	41.6	NA	NA	NA	NA	NA	NA	NA	NA	NA	NA	NA	NA
TCGA_OvCa	TCGA-13-0807-01	OvCa	NA	NA	Primary_tumor	NA	<60	White	high	III	suboptimal	Microarray:ZenaBrowser	NA	NA	NA	NA	NA	NA	NA	NA	NA	NA	high	HRD_combined_score_higher_than_42	nonBRCA	nonBRCA	NA	0.217576	NA	NA	1	13.6	NA	NA	NA	NA	NA	NA	NA	NA	NA	NA	NA	NA
TCGA_OvCa	TCGA-13-0717-01	OvCa	NA	NA	Primary_tumor	NA	<60	White	high	III	suboptimal	Microarray:ZenaBrowser	NA	NA	NA	NA	NA	NA	NA	NA	NA	NA	high	HRD_combined_score_higher_than_42	nonBRCA	nonBRCA	NA	0	NA	NA	1	24.6	NA	NA	NA	NA	NA	NA	NA	NA	NA	NA	NA	NA
TCGA_OvCa	TCGA-13-1491-01	OvCa	NA	NA	Primary_tumor	NA	<60	Asian	high	III	NA	Microarray:ZenaBrowser	NA	NA	NA	NA	NA	NA	NA	NA	NA	NA	high	HRD_combined_score_higher_than_42	nonBRCA	nonBRCA	NA	0.0144374	NA	NA	1	52.5	NA	NA	NA	NA	NA	NA	NA	NA	NA	NA	NA	NA
TCGA_OvCa	TCGA-24-1104-01	OvCa	NA	NA	Primary_tumor	NA	<60	White	high	IV	suboptimal	Microarray:ZenaBrowser	NA	NA	NA	NA	NA	NA	NA	NA	NA	NA	high	HRD_combined_score_higher_than_42	nonBRCA	nonBRCA	NA	0.0204787	NA	NA	1	63.6	NA	NA	NA	NA	NA	NA	NA	NA	NA	NA	NA	NA
TCGA_OvCa	TCGA-13-1410-01	OvCa	NA	NA	Primary_tumor	NA	<60	White	NA	IV	NA	Microarray:ZenaBrowser	NA	NA	NA	NA	NA	NA	NA	NA	NA	NA	high	HRD_combined_score_higher_than_42	nonBRCA	nonBRCA	NA	0.184401	NA	NA	0	81.1	NA	NA	NA	NA	NA	NA	NA	NA	NA	NA	NA	NA
TCGA_OvCa	TCGA-24-1427-01	OvCa	NA	NA	Primary_tumor	NA	<60	NA	high	III	suboptimal	Microarray:ZenaBrowser	NA	NA	NA	NA	NA	NA	NA	NA	NA	NA	high	HRD_combined_score_higher_than_42	nonBRCA	nonBRCA	NA	0.0566934	NA	NA	0	4.8	NA	NA	NA	NA	NA	NA	NA	NA	NA	NA	NA	NA
TCGA_OvCa	TCGA-23-2072-01	OvCa	NA	NA	Primary_tumor	NA	<60	White	high	IV	suboptimal	Microarray:ZenaBrowser	NA	NA	NA	NA	NA	NA	NA	NA	NA	NA	high	HRD_combined_score_higher_than_42	nonBRCA	nonBRCA	NA	0.0370986	NA	NA	1	25	NA	NA	NA	NA	NA	NA	NA	NA	NA	NA	NA	NA
TCGA_OvCa	TCGA-61-1919-01	OvCa	NA	NA	Primary_tumor	NA	<60	White	low	III	NA	Microarray:ZenaBrowser	NA	NA	NA	NA	NA	NA	NA	NA	NA	NA	high	HRD_combined_score_higher_than_42	nonBRCA	nonBRCA	NA	0.105553	NA	NA	1	38.2	NA	NA	NA	NA	NA	NA	NA	NA	NA	NA	NA	NA
TCGA_OvCa	TCGA-24-1549-01	OvCa	NA	NA	Primary_tumor	NA	<60	White	high	III	NA	Microarray:ZenaBrowser	NA	NA	NA	NA	NA	NA	NA	NA	NA	NA	high	HRD_combined_score_higher_than_42	nonBRCA	nonBRCA	NA	0.132379	NA	NA	1	56.6	NA	NA	NA	NA	NA	NA	NA	NA	NA	NA	NA	NA
TCGA_OvCa	TCGA-61-2111-01	OvCa	NA	NA	Primary_tumor	NA	>=60	White	high	IV	NA	Microarray:ZenaBrowser	NA	NA	NA	NA	NA	NA	NA	NA	NA	NA	high	HRD_combined_score_higher_than_42	nonBRCA	nonBRCA	NA	0.0381509	NA	NA	0	125.8	NA	NA	NA	NA	NA	NA	NA	NA	NA	NA	NA	NA
TCGA_OvCa	TCGA-13-1484-01	OvCa	NA	NA	Primary_tumor	NA	>=60	White	high	III	NA	Microarray:ZenaBrowser	NA	NA	NA	NA	NA	NA	NA	NA	NA	NA	high	HRD_combined_score_higher_than_42	nonBRCA	nonBRCA	NA	0.121254	NA	NA	1	124.5	NA	NA	NA	NA	NA	NA	NA	NA	NA	NA	NA	NA
TCGA_OvCa	TCGA-24-0970-01	OvCa	NA	NA	Primary_tumor	NA	>=60	White	high	III	suboptimal	Microarray:ZenaBrowser	NA	NA	NA	NA	NA	NA	NA	NA	NA	NA	high	HRD_combined_score_higher_than_42	nonBRCA	nonBRCA	NA	0.00352379	NA	NA	1	11.6	NA	NA	NA	NA	NA	NA	NA	NA	NA	NA	NA	NA
TCGA_OvCa	TCGA-36-1578-01	OvCa	NA	NA	Primary_tumor	NA	>=60	Asian	high	IV	suboptimal	Microarray:ZenaBrowser	NA	NA	NA	NA	NA	NA	NA	NA	NA	NA	high	HRD_combined_score_higher_than_42	nonBRCA	nonBRCA	NA	0.086158	NA	NA	0	27.9	NA	NA	NA	NA	NA	NA	NA	NA	NA	NA	NA	NA
TCGA_OvCa	TCGA-13-0723-01	OvCa	NA	NA	Primary_tumor	NA	>=60	White	high	III	suboptimal	Microarray:ZenaBrowser	NA	NA	NA	NA	NA	NA	NA	NA	NA	NA	high	HRD_combined_score_higher_than_42	nonBRCA	nonBRCA	NA	0.112161	NA	NA	1	39.6	NA	NA	NA	NA	NA	NA	NA	NA	NA	NA	NA	NA
TCGA_OvCa	TCGA-13-0904-01	OvCa	NA	NA	Primary_tumor	NA	>=60	White	high	III	suboptimal	Microarray:ZenaBrowser	NA	NA	NA	NA	NA	NA	NA	NA	NA	NA	high	HRD_combined_score_higher_than_42	nonBRCA	nonBRCA	NA	0.0478754	NA	NA	1	50.4	NA	NA	NA	NA	NA	NA	NA	NA	NA	NA	NA	NA
TCGA_OvCa	TCGA-61-2094-01	OvCa	NA	NA	Primary_tumor	NA	>=60	White	high	III	NA	Microarray:ZenaBrowser	NA	NA	NA	NA	NA	NA	NA	NA	NA	NA	high	HRD_combined_score_higher_than_42	nonBRCA	nonBRCA	NA	0.0651104	NA	NA	0	71.8	NA	NA	NA	NA	NA	NA	NA	NA	NA	NA	NA	NA
TCGA_OvCa	TCGA-13-0795-01	OvCa	NA	NA	Primary_tumor	NA	>=60	White	high	III	suboptimal	Microarray:ZenaBrowser	NA	NA	NA	NA	NA	NA	NA	NA	NA	NA	high	HRD_combined_score_higher_than_42	nonBRCA	nonBRCA	NA	0.115816	NA	NA	1	20.4	NA	NA	NA	NA	NA	NA	NA	NA	NA	NA	NA	NA
TCGA_OvCa	TCGA-24-1604-01	OvCa	NA	NA	Primary_tumor	NA	>=60	White	high	III	NA	Microarray:ZenaBrowser	NA	NA	NA	NA	NA	NA	NA	NA	NA	NA	high	HRD_combined_score_higher_than_42	nonBRCA	nonBRCA	NA	0.0767119	NA	NA	1	88.4	NA	NA	NA	NA	NA	NA	NA	NA	NA	NA	NA	NA
TCGA_OvCa	TCGA-24-1418-01	OvCa	NA	NA	Primary_tumor	NA	>=60	White	high	III	suboptimal	Microarray:ZenaBrowser	NA	NA	NA	NA	NA	NA	NA	NA	NA	NA	high	HRD_combined_score_higher_than_42	nonBRCA	nonBRCA	NA	0.0595783	NA	NA	0	8	NA	NA	NA	NA	NA	NA	NA	NA	NA	NA	NA	NA
TCGA_OvCa	TCGA-13-1504-01	OvCa	NA	NA	Primary_tumor	NA	>=60	White	high	III	NA	Microarray:ZenaBrowser	NA	NA	NA	NA	NA	NA	NA	NA	NA	NA	high	HRD_combined_score_higher_than_42	nonBRCA	nonBRCA	NA	0.0629496	NA	NA	1	34.8	NA	NA	NA	NA	NA	NA	NA	NA	NA	NA	NA	NA
TCGA_OvCa	TCGA-04-1349-01	OvCa	NA	NA	Primary_tumor	NA	>=60	White	high	IV	NA	Microarray:ZenaBrowser	NA	NA	NA	NA	NA	NA	NA	NA	NA	NA	high	HRD_combined_score_higher_than_42	nonBRCA	nonBRCA	NA	0.11945	NA	NA	1	21.6	NA	NA	NA	NA	NA	NA	NA	NA	NA	NA	NA	NA
TCGA_OvCa	TCGA-24-1545-01	OvCa	NA	NA	Primary_tumor	NA	>=60	White	high	III	suboptimal	Microarray:ZenaBrowser	NA	NA	NA	NA	NA	NA	NA	NA	NA	NA	high	HRD_combined_score_higher_than_42	nonBRCA	nonBRCA	NA	0.0511108	NA	NA	1	57.4	NA	NA	NA	NA	NA	NA	NA	NA	NA	NA	NA	NA
TCGA_OvCa	TCGA-04-1343-01	OvCa	NA	NA	Primary_tumor	NA	>=60	White	high	IV	suboptimal	Microarray:ZenaBrowser	NA	NA	NA	NA	NA	NA	NA	NA	NA	NA	high	HRD_combined_score_higher_than_42	nonBRCA	nonBRCA	NA	0.0638098	NA	NA	1	11.9	NA	NA	NA	NA	NA	NA	NA	NA	NA	NA	NA	NA
TCGA_OvCa	TCGA-04-1346-01	OvCa	NA	NA	Primary_tumor	NA	>=60	White	low	III	NA	Microarray:ZenaBrowser	NA	NA	NA	NA	NA	NA	NA	NA	NA	NA	high	HRD_combined_score_higher_than_42	nonBRCA	nonBRCA	NA	0.11785	NA	NA	0	65.6	NA	NA	NA	NA	NA	NA	NA	NA	NA	NA	NA	NA
TCGA_OvCa	TCGA-61-2102-01	OvCa	NA	NA	Primary_tumor	NA	>=60	White	high	III	NA	Microarray:ZenaBrowser	NA	NA	NA	NA	NA	NA	NA	NA	NA	NA	high	HRD_combined_score_higher_than_42	nonBRCA	nonBRCA	NA	0.00588084	NA	NA	1	6.5	NA	NA	NA	NA	NA	NA	NA	NA	NA	NA	NA	NA
TCGA_OvCa	TCGA-20-0990-01	OvCa	NA	NA	Primary_tumor	NA	>=60	White	high	III	NA	Microarray:ZenaBrowser	NA	NA	NA	NA	NA	NA	NA	NA	NA	NA	high	HRD_combined_score_higher_than_42	nonBRCA	nonBRCA	NA	0.0318099	NA	NA	0	26	NA	NA	NA	NA	NA	NA	NA	NA	NA	NA	NA	NA
TCGA_OvCa	TCGA-04-1517-01	OvCa	NA	NA	Primary_tumor	NA	>=60	White	high	III	suboptimal	Microarray:ZenaBrowser	NA	NA	NA	NA	NA	NA	NA	NA	NA	NA	high	HRD_combined_score_higher_than_42	nonBRCA	nonBRCA	NA	0.0184692	NA	NA	1	20	NA	NA	NA	NA	NA	NA	NA	NA	NA	NA	NA	NA
TCGA_OvCa	TCGA-10-0938-01	OvCa	NA	NA	Primary_tumor	NA	>=60	White	high	III	suboptimal	Microarray:ZenaBrowser	NA	NA	NA	NA	NA	NA	NA	NA	NA	NA	high	HRD_combined_score_higher_than_42	nonBRCA	nonBRCA	NA	0.0387972	NA	NA	1	20.9	NA	NA	NA	NA	NA	NA	NA	NA	NA	NA	NA	NA
TCGA_OvCa	TCGA-13-1411-01	OvCa	NA	NA	Primary_tumor	NA	>=60	White	high	III	suboptimal	Microarray:ZenaBrowser	NA	NA	NA	NA	NA	NA	NA	NA	NA	NA	high	HRD_combined_score_higher_than_42	nonBRCA	nonBRCA	NA	0.0614924	NA	NA	1	17.5	NA	NA	NA	NA	NA	NA	NA	NA	NA	NA	NA	NA
TCGA_OvCa	TCGA-36-1580-01	OvCa	NA	NA	Primary_tumor	NA	>=60	NA	high	III	suboptimal	Microarray:ZenaBrowser	NA	NA	NA	NA	NA	NA	NA	NA	NA	NA	high	HRD_combined_score_higher_than_42	nonBRCA	nonBRCA	NA	0.10385	NA	NA	1	24.2	NA	NA	NA	NA	NA	NA	NA	NA	NA	NA	NA	NA
TCGA_OvCa	TCGA-24-2030-01	OvCa	NA	NA	Primary_tumor	NA	>=60	White	high	III	suboptimal	Microarray:ZenaBrowser	NA	NA	NA	NA	NA	NA	NA	NA	NA	NA	high	HRD_combined_score_higher_than_42	nonBRCA	nonBRCA	NA	0.031817	NA	NA	1	56	NA	NA	NA	NA	NA	NA	NA	NA	NA	NA	NA	NA
TCGA_OvCa	TCGA-04-1365-01	OvCa	NA	NA	Primary_tumor	NA	>=60	White	high	III	NA	Microarray:ZenaBrowser	NA	NA	NA	NA	NA	NA	NA	NA	NA	NA	high	HRD_combined_score_higher_than_42	nonBRCA	nonBRCA	NA	0.1667	NA	NA	0	76.6	NA	NA	NA	NA	NA	NA	NA	NA	NA	NA	NA	NA
TCGA_OvCa	TCGA-61-1736-01	OvCa	NA	NA	Primary_tumor	NA	<60	White	high	III	NA	Microarray:ZenaBrowser	NA	NA	NA	NA	NA	NA	NA	NA	NA	NA	low	HRD_combined_score_higher_than_42	nonBRCA	nonBRCA	NA	0.00991262	NA	NA	1	48.8	NA	NA	NA	NA	NA	NA	NA	NA	NA	NA	NA	NA
TCGA_OvCa	TCGA-04-1350-01	OvCa	NA	NA	Primary_tumor	NA	<60	White	high	III	suboptimal	Microarray:ZenaBrowser	NA	NA	NA	NA	NA	NA	NA	NA	NA	NA	low	HRD_combined_score_higher_than_42	nonBRCA	nonBRCA	NA	0.0443047	NA	NA	1	64	NA	NA	NA	NA	NA	NA	NA	NA	NA	NA	NA	NA
TCGA_OvCa	TCGA-09-1659-01	OvCa	NA	NA	Primary_tumor	NA	<60	White	high	III	suboptimal	Microarray:ZenaBrowser	NA	NA	NA	NA	NA	NA	NA	NA	NA	NA	low	HRD_combined_score_higher_than_42	nonBRCA	nonBRCA	NA	0.0325311	NA	NA	1	10	NA	NA	NA	NA	NA	NA	NA	NA	NA	NA	NA	NA
TCGA_OvCa	TCGA-24-0980-01	OvCa	NA	NA	Primary_tumor	NA	<60	White	high	III	suboptimal	Microarray:ZenaBrowser	NA	NA	NA	NA	NA	NA	NA	NA	NA	NA	low	HRD_combined_score_higher_than_42	nonBRCA	nonBRCA	NA	0.127104	NA	NA	1	7.7	NA	NA	NA	NA	NA	NA	NA	NA	NA	NA	NA	NA
TCGA_OvCa	TCGA-24-1603-01	OvCa	NA	NA	Primary_tumor	NA	<60	White	high	III	NA	Microarray:ZenaBrowser	NA	NA	NA	NA	NA	NA	NA	NA	NA	NA	low	HRD_combined_score_higher_than_42	nonBRCA	nonBRCA	NA	0.0777375	NA	NA	1	90.2	NA	NA	NA	NA	NA	NA	NA	NA	NA	NA	NA	NA
TCGA_OvCa	TCGA-24-1471-01	OvCa	NA	NA	Primary_tumor	NA	>=60	White	high	III	suboptimal	Microarray:ZenaBrowser	NA	NA	NA	NA	NA	NA	NA	NA	NA	NA	low	HRD_combined_score_higher_than_42	nonBRCA	nonBRCA	NA	0.064941	NA	NA	0	1.2	NA	NA	NA	NA	NA	NA	NA	NA	NA	NA	NA	NA
TCGA_OvCa	TCGA-25-1322-01	OvCa	NA	NA	Primary_tumor	NA	>=60	White	high	IV	suboptimal	Microarray:ZenaBrowser	NA	NA	NA	NA	NA	NA	NA	NA	NA	NA	low	HRD_combined_score_higher_than_42	nonBRCA	nonBRCA	NA	0.0143285	NA	NA	1	3	NA	NA	NA	NA	NA	NA	NA	NA	NA	NA	NA	NA
TCGA_OvCa	TCGA-13-1496-01	OvCa	NA	NA	Primary_tumor	NA	>=60	White	high	III	suboptimal	Microarray:ZenaBrowser	NA	NA	NA	NA	NA	NA	NA	NA	NA	NA	low	HRD_combined_score_higher_than_42	nonBRCA	nonBRCA	NA	0.223774	NA	NA	1	4.2	NA	NA	NA	NA	NA	NA	NA	NA	NA	NA	NA	NA
TCGA_OvCa	TCGA-30-1862-01	OvCa	NA	NA	Primary_tumor	NA	>=60	White	low	IV	suboptimal	Microarray:ZenaBrowser	NA	NA	NA	NA	NA	NA	NA	NA	NA	NA	low	HRD_combined_score_higher_than_42	nonBRCA	nonBRCA	NA	0.0665943	NA	NA	1	6.1	NA	NA	NA	NA	NA	NA	NA	NA	NA	NA	NA	NA
TCGA_OvCa	TCGA-25-1317-01	OvCa	NA	NA	Primary_tumor	NA	>=60	White	high	III	NA	Microarray:ZenaBrowser	NA	NA	NA	NA	NA	NA	NA	NA	NA	NA	low	HRD_combined_score_higher_than_42	nonBRCA	nonBRCA	NA	0.0648132	NA	NA	1	2	NA	NA	NA	NA	NA	NA	NA	NA	NA	NA	NA	NA
TCGA_OvCa	TCGA-13-1492-01	OvCa	NA	NA	Primary_tumor	NA	>=60	White	high	III	NA	Microarray:ZenaBrowser	NA	NA	NA	NA	NA	NA	NA	NA	NA	NA	low	HRD_combined_score_higher_than_42	nonBRCA	nonBRCA	NA	0.0349812	NA	NA	1	125.6	NA	NA	NA	NA	NA	NA	NA	NA	NA	NA	NA	NA
TCGA_OvCa	TCGA-24-1464-01	OvCa	NA	NA	Primary_tumor	NA	>=60	White	high	III	suboptimal	Microarray:ZenaBrowser	NA	NA	NA	NA	NA	NA	NA	NA	NA	NA	low	HRD_combined_score_higher_than_42	nonBRCA	nonBRCA	NA	0.0998197	NA	NA	1	12.5	NA	NA	NA	NA	NA	NA	NA	NA	NA	NA	NA	NA
TCGA_OvCa	TCGA-13-1487-01	OvCa	NA	NA	Primary_tumor	NA	>=60	White	NA	IV	NA	Microarray:ZenaBrowser	NA	NA	NA	NA	NA	NA	NA	NA	NA	NA	low	HRD_combined_score_higher_than_42	nonBRCA	nonBRCA	NA	0.105517	NA	NA	1	22.4	NA	NA	NA	NA	NA	NA	NA	NA	NA	NA	NA	NA
TCGA_OvCa	TCGA-36-1576-01	OvCa	NA	NA	Primary_tumor	NA	>=60	NA	high	III	suboptimal	Microarray:ZenaBrowser	NA	NA	NA	NA	NA	NA	NA	NA	NA	NA	low	HRD_combined_score_higher_than_42	nonBRCA	nonBRCA	NA	0.0871445	NA	NA	0	30.1	NA	NA	NA	NA	NA	NA	NA	NA	NA	NA	NA	NA
TCGA_OvCa	TCGA-24-0966-01	OvCa	NA	NA	Primary_tumor	NA	>=60	African American	high	III	suboptimal	Microarray:ZenaBrowser	NA	NA	NA	NA	NA	NA	NA	NA	NA	NA	low	HRD_combined_score_higher_than_42	nonBRCA	nonBRCA	NA	0.0601222	NA	NA	0	7.6	NA	NA	NA	NA	NA	NA	NA	NA	NA	NA	NA	NA
TCGA_OvCa	TCGA-04-1342-01	OvCa	NA	NA	Primary_tumor	NA	>=60	White	low	IV	suboptimal	Microarray:ZenaBrowser	NA	NA	NA	NA	NA	NA	NA	NA	NA	NA	low	HRD_combined_score_higher_than_42	nonBRCA	nonBRCA	NA	0.0714272	NA	NA	1	18.5	NA	NA	NA	NA	NA	NA	NA	NA	NA	NA	NA	NA
TCGA_OvCa	TCGA-61-2012-01	OvCa	NA	NA	Primary_tumor	NA	>=60	White	low	II	NA	Microarray:ZenaBrowser	NA	NA	NA	NA	NA	NA	NA	NA	NA	NA	low	HRD_combined_score_higher_than_42	nonBRCA	nonBRCA	NA	0.0806646	NA	NA	0	30.7	NA	NA	NA	NA	NA	NA	NA	NA	NA	NA	NA	NA
TCGA_OvCa	TCGA-23-1116-01	OvCa	NA	NA	Primary_tumor	NA	>=60	White	high	III	suboptimal	Microarray:ZenaBrowser	NA	NA	NA	NA	NA	NA	NA	NA	NA	NA	low	HRD_combined_score_higher_than_42	nonBRCA	nonBRCA	NA	0.0486778	NA	NA	1	19.5	NA	NA	NA	NA	NA	NA	NA	NA	NA	NA	NA	NA
TCGA_OvCa	TCGA-25-2408-01	OvCa	NA	NA	Primary_tumor	NA	<60	White	low	IV	optimal	Microarray:ZenaBrowser	NA	NA	NA	NA	NA	NA	NA	NA	NA	NA	NA	NA	nonBRCA	nonBRCA	NA	0.0378604	NA	NA	1	31	NA	NA	NA	NA	NA	NA	NA	NA	NA	NA	NA	NA
TCGA_OvCa	TCGA-25-1328-01	OvCa	NA	NA	Primary_tumor	NA	<60	White	high	III	optimal	Microarray:ZenaBrowser	NA	NA	NA	NA	NA	NA	NA	NA	NA	NA	NA	NA	nonBRCA	nonBRCA	NA	0.0370806	NA	NA	1	66.1	NA	NA	NA	NA	NA	NA	NA	NA	NA	NA	NA	NA
TCGA_OvCa	TCGA-59-2350-01	OvCa	NA	NA	Primary_tumor	NA	<60	NA	high	IV	optimal	Microarray:ZenaBrowser	NA	NA	NA	NA	NA	NA	NA	NA	NA	NA	NA	NA	nonBRCA	nonBRCA	NA	0.114551	NA	NA	1	22.3	NA	NA	NA	NA	NA	NA	NA	NA	NA	NA	NA	NA
TCGA_OvCa	TCGA-13-2060-01	OvCa	NA	NA	Primary_tumor	NA	<60	White	high	IV	optimal	Microarray:ZenaBrowser	NA	NA	NA	NA	NA	NA	NA	NA	NA	NA	NA	NA	nonBRCA	nonBRCA	NA	0.103669	NA	NA	0	77.9	NA	NA	NA	NA	NA	NA	NA	NA	NA	NA	NA	NA
TCGA_OvCa	TCGA-61-2113-01	OvCa	NA	NA	Primary_tumor	NA	<60	White	high	II	NA	Microarray:ZenaBrowser	NA	NA	NA	NA	NA	NA	NA	NA	NA	NA	NA	NA	nonBRCA	nonBRCA	NA	0.161349	NA	NA	1	22.2	NA	NA	NA	NA	NA	NA	NA	NA	NA	NA	NA	NA
TCGA_OvCa	TCGA-24-2271-01	OvCa	NA	NA	Primary_tumor	NA	<60	Asian	high	III	suboptimal	Microarray:ZenaBrowser	NA	NA	NA	NA	NA	NA	NA	NA	NA	NA	NA	NA	nonBRCA	nonBRCA	NA	0.148551	NA	NA	1	31.6	NA	NA	NA	NA	NA	NA	NA	NA	NA	NA	NA	NA
TCGA_OvCa	TCGA-57-1993-01	OvCa	NA	NA	Primary_tumor	NA	<60	White	high	III	optimal	Microarray:ZenaBrowser	NA	NA	NA	NA	NA	NA	NA	NA	NA	NA	NA	NA	nonBRCA	nonBRCA	NA	0.0328019	NA	NA	0	25.1	NA	NA	NA	NA	NA	NA	NA	NA	NA	NA	NA	NA
TCGA_OvCa	TCGA-24-2262-01	OvCa	NA	NA	Primary_tumor	NA	<60	White	high	III	optimal	Microarray:ZenaBrowser	NA	NA	NA	NA	NA	NA	NA	NA	NA	NA	NA	NA	nonBRCA	nonBRCA	NA	0.154013	NA	NA	1	0.4	NA	NA	NA	NA	NA	NA	NA	NA	NA	NA	NA	NA
TCGA_OvCa	TCGA-25-2391-01	OvCa	NA	NA	Primary_tumor	NA	<60	White	high	III	suboptimal	Microarray:ZenaBrowser	NA	NA	NA	NA	NA	NA	NA	NA	NA	NA	NA	NA	nonBRCA	nonBRCA	NA	0.0178873	NA	NA	1	49.1	NA	NA	NA	NA	NA	NA	NA	NA	NA	NA	NA	NA
TCGA_OvCa	TCGA-59-2355-01	OvCa	NA	NA	Primary_tumor	NA	<60	White	high	IV	suboptimal	Microarray:ZenaBrowser	NA	NA	NA	NA	NA	NA	NA	NA	NA	NA	NA	NA	nonBRCA	nonBRCA	NA	0.117611	NA	NA	1	2.1	NA	NA	NA	NA	NA	NA	NA	NA	NA	NA	NA	NA
TCGA_OvCa	TCGA-25-2042-01	OvCa	NA	NA	Primary_tumor	NA	>=60	American Indian	high	III	suboptimal	Microarray:ZenaBrowser	NA	NA	NA	NA	NA	NA	NA	NA	NA	NA	NA	NA	nonBRCA	nonBRCA	NA	0.0105476	NA	NA	1	13	NA	NA	NA	NA	NA	NA	NA	NA	NA	NA	NA	NA
TCGA_OvCa	TCGA-59-2354-01	OvCa	NA	NA	Primary_tumor	NA	>=60	White	high	III	optimal	Microarray:ZenaBrowser	NA	NA	NA	NA	NA	NA	NA	NA	NA	NA	NA	NA	nonBRCA	nonBRCA	NA	0.0946766	NA	NA	1	34.4	NA	NA	NA	NA	NA	NA	NA	NA	NA	NA	NA	NA
TCGA_OvCa	TCGA-09-2049-01	OvCa	NA	NA	Primary_tumor	NA	>=60	White	high	III	suboptimal	Microarray:ZenaBrowser	NA	NA	NA	NA	NA	NA	NA	NA	NA	NA	NA	NA	nonBRCA	nonBRCA	NA	0	NA	NA	0	112.5	NA	NA	NA	NA	NA	NA	NA	NA	NA	NA	NA	NA
TCGA_OvCa	TCGA-25-1626-01	OvCa	NA	NA	Primary_tumor	NA	>=60	White	high	III	suboptimal	Microarray:ZenaBrowser	NA	NA	NA	NA	NA	NA	NA	NA	NA	NA	NA	NA	nonBRCA	nonBRCA	NA	0.0346465	NA	NA	1	17	NA	NA	NA	NA	NA	NA	NA	NA	NA	NA	NA	NA
TCGA_OvCa	TCGA-24-2038-01	OvCa	NA	NA	Primary_tumor	NA	>=60	White	low	III	optimal	Microarray:ZenaBrowser	NA	NA	NA	NA	NA	NA	NA	NA	NA	NA	NA	NA	nonBRCA	nonBRCA	NA	0	NA	NA	1	44.5	NA	NA	NA	NA	NA	NA	NA	NA	NA	NA	NA	NA
TCGA_OvCa	TCGA-24-2281-01	OvCa	NA	NA	Primary_tumor	NA	>=60	White	high	II	optimal	Microarray:ZenaBrowser	NA	NA	NA	NA	NA	NA	NA	NA	NA	NA	NA	NA	nonBRCA	nonBRCA	NA	0.0904311	NA	NA	0	44.6	NA	NA	NA	NA	NA	NA	NA	NA	NA	NA	NA	NA
TCGA_OvCa	TCGA-25-2396-01	OvCa	NA	NA	Primary_tumor	NA	>=60	White	high	III	optimal	Microarray:ZenaBrowser	NA	NA	NA	NA	NA	NA	NA	NA	NA	NA	NA	NA	nonBRCA	nonBRCA	NA	0.18865	NA	NA	1	3	NA	NA	NA	NA	NA	NA	NA	NA	NA	NA	NA	NA
TCGA_OvCa	TCGA-25-2409-01	OvCa	NA	NA	Primary_tumor	NA	>=60	White	high	IV	optimal	Microarray:ZenaBrowser	NA	NA	NA	NA	NA	NA	NA	NA	NA	NA	NA	NA	nonBRCA	nonBRCA	NA	0.151062	NA	NA	1	27	NA	NA	NA	NA	NA	NA	NA	NA	NA	NA	NA	NA
TCGA_OvCa	TCGA-25-1324-01	OvCa	NA	NA	Primary_tumor	NA	>=60	White	high	III	optimal	Microarray:ZenaBrowser	NA	NA	NA	NA	NA	NA	NA	NA	NA	NA	NA	NA	nonBRCA	nonBRCA	NA	0.0926481	NA	NA	1	34	NA	NA	NA	NA	NA	NA	NA	NA	NA	NA	NA	NA
TCGA_OvCa	TCGA-25-2400-01	OvCa	NA	NA	Primary_tumor	NA	>=60	White	high	III	optimal	Microarray:ZenaBrowser	NA	NA	NA	NA	NA	NA	NA	NA	NA	NA	NA	NA	nonBRCA	nonBRCA	NA	0.0869809	NA	NA	1	42	NA	NA	NA	NA	NA	NA	NA	NA	NA	NA	NA	NA
TCGA_OvCa	TCGA-59-2352-01	OvCa	NA	NA	Primary_tumor	NA	>=60	White	high	III	NA	Microarray:ZenaBrowser	NA	NA	NA	NA	NA	NA	NA	NA	NA	NA	NA	NA	nonBRCA	nonBRCA	NA	0.117335	NA	NA	1	9.4	NA	NA	NA	NA	NA	NA	NA	NA	NA	NA	NA	NA
TCGA_OvCa	TCGA-25-2399-01	OvCa	NA	NA	Primary_tumor	NA	>=60	White	high	III	suboptimal	Microarray:ZenaBrowser	NA	NA	NA	NA	NA	NA	NA	NA	NA	NA	NA	NA	nonBRCA	nonBRCA	NA	0.0826688	NA	NA	1	20	NA	NA	NA	NA	NA	NA	NA	NA	NA	NA	NA	NA
TCGA_OvCa	TCGA-25-2393-01	OvCa	NA	NA	Primary_tumor	NA	>=60	White	high	III	optimal	Microarray:ZenaBrowser	NA	NA	NA	NA	NA	NA	NA	NA	NA	NA	NA	NA	nonBRCA	nonBRCA	NA	0.0412875	NA	NA	1	38.1	NA	NA	NA	NA	NA	NA	NA	NA	NA	NA	NA	NA
TCGA_OvCa	TCGA-24-1416-01	OvCa	NA	NA	Primary_tumor	NA	<60	White	high	IV	optimal	Microarray:ZenaBrowser	NA	NA	NA	NA	NA	NA	NA	NA	NA	NA	high	HRD_combined_score_higher_than_42	nonBRCA	nonBRCA	NA	0.0105583	FALSE	poor	0	6.4	NA	NA	NA	NA	NA	NA	NA	NA	NA	NA	NA	NA
TCGA_OvCa	TCGA-13-1412-01	OvCa	NA	NA	Primary_tumor	NA	<60	White	high	IV	optimal	Microarray:ZenaBrowser	NA	NA	NA	NA	NA	NA	NA	NA	NA	NA	high	HRD_combined_score_higher_than_42	nonBRCA	nonBRCA	NA	0.0226944	FALSE	poor	1	32.4	NA	NA	NA	NA	NA	NA	NA	NA	NA	NA	NA	NA
TCGA_OvCa	TCGA-23-1110-01	OvCa	NA	NA	Primary_tumor	NA	<60	White	high	III	optimal	Microarray:ZenaBrowser	NA	NA	NA	NA	NA	NA	NA	NA	NA	NA	high	HRD_combined_score_higher_than_42	nonBRCA	nonBRCA	NA	0	FALSE	poor	0	54.5	NA	NA	NA	NA	NA	NA	NA	NA	NA	NA	NA	NA
TCGA_OvCa	TCGA-36-1577-01	OvCa	NA	NA	Primary_tumor	NA	<60	Asian	low	II	optimal	Microarray:ZenaBrowser	NA	NA	NA	NA	NA	NA	NA	NA	NA	NA	high	HRD_combined_score_higher_than_42	nonBRCA	nonBRCA	NA	0	FALSE	poor	0	25.8	NA	NA	NA	NA	NA	NA	NA	NA	NA	NA	NA	NA
TCGA_OvCa	TCGA-04-1514-01	OvCa	NA	NA	Primary_tumor	NA	<60	White	low	III	optimal	Microarray:ZenaBrowser	NA	NA	NA	NA	NA	NA	NA	NA	NA	NA	high	HRD_combined_score_higher_than_42	nonBRCA	nonBRCA	NA	0	FALSE	poor	1	56.6	NA	NA	NA	NA	NA	NA	NA	NA	NA	NA	NA	NA
TCGA_OvCa	TCGA-61-1998-01	OvCa	NA	NA	Primary_tumor	NA	<60	White	high	III	optimal	Microarray:ZenaBrowser	NA	NA	NA	NA	NA	NA	NA	NA	NA	NA	high	HRD_combined_score_higher_than_42	nonBRCA	nonBRCA	NA	0.0406552	FALSE	poor	0	5.5	NA	NA	NA	NA	NA	NA	NA	NA	NA	NA	NA	NA
TCGA_OvCa	TCGA-13-0720-01	OvCa	NA	NA	Primary_tumor	NA	<60	White	high	III	optimal	Microarray:ZenaBrowser	NA	NA	NA	NA	NA	NA	NA	NA	NA	NA	high	HRD_combined_score_higher_than_42	nonBRCA	nonBRCA	NA	0.0354072	FALSE	poor	1	44.6	NA	NA	NA	NA	NA	NA	NA	NA	NA	NA	NA	NA
TCGA_OvCa	TCGA-25-1315-01	OvCa	NA	NA	Primary_tumor	NA	<60	White	high	III	optimal	Microarray:ZenaBrowser	NA	NA	NA	NA	NA	NA	NA	NA	NA	NA	high	HRD_combined_score_higher_than_42	nonBRCA	nonBRCA	NA	0.031142	FALSE	poor	1	52.1	NA	NA	NA	NA	NA	NA	NA	NA	NA	NA	NA	NA
TCGA_OvCa	TCGA-24-1413-01	OvCa	NA	NA	Primary_tumor	NA	<60	White	high	III	optimal	Microarray:ZenaBrowser	NA	NA	NA	NA	NA	NA	NA	NA	NA	NA	high	HRD_combined_score_higher_than_42	nonBRCA	nonBRCA	NA	0.0257688	FALSE	poor	0	6.3	NA	NA	NA	NA	NA	NA	NA	NA	NA	NA	NA	NA
TCGA_OvCa	TCGA-04-1542-01	OvCa	NA	NA	Primary_tumor	NA	<60	White	low	III	optimal	Microarray:ZenaBrowser	NA	NA	NA	NA	NA	NA	NA	NA	NA	NA	high	HRD_combined_score_higher_than_42	nonBRCA	nonBRCA	NA	0.00260464	FALSE	poor	1	84.2	NA	NA	NA	NA	NA	NA	NA	NA	NA	NA	NA	NA
TCGA_OvCa	TCGA-13-0911-01	OvCa	NA	NA	Primary_tumor	NA	<60	White	high	IV	optimal	Microarray:ZenaBrowser	NA	NA	NA	NA	NA	NA	NA	NA	NA	NA	high	HRD_combined_score_higher_than_42	nonBRCA	nonBRCA	NA	0.0228103	FALSE	poor	1	44.6	NA	NA	NA	NA	NA	NA	NA	NA	NA	NA	NA	NA
TCGA_OvCa	TCGA-09-0369-01	OvCa	NA	NA	Primary_tumor	NA	<60	White	high	III	optimal	Microarray:ZenaBrowser	NA	NA	NA	NA	NA	NA	NA	NA	NA	NA	high	HRD_combined_score_higher_than_42	nonBRCA	nonBRCA	NA	0.0235732	FALSE	poor	1	35.6	NA	NA	NA	NA	NA	NA	NA	NA	NA	NA	NA	NA
TCGA_OvCa	TCGA-24-1436-01	OvCa	NA	NA	Primary_tumor	NA	<60	White	high	III	optimal	Microarray:ZenaBrowser	NA	NA	NA	NA	NA	NA	NA	NA	NA	NA	high	HRD_combined_score_higher_than_42	nonBRCA	nonBRCA	NA	0.0256673	FALSE	poor	1	8.6	NA	NA	NA	NA	NA	NA	NA	NA	NA	NA	NA	NA
TCGA_OvCa	TCGA-57-1583-01	OvCa	NA	NA	Primary_tumor	NA	<60	African American	high	III	optimal	Microarray:ZenaBrowser	NA	NA	NA	NA	NA	NA	NA	NA	NA	NA	high	HRD_combined_score_higher_than_42	nonBRCA	nonBRCA	NA	0.016096	FALSE	poor	1	11.4	NA	NA	NA	NA	NA	NA	NA	NA	NA	NA	NA	NA
TCGA_OvCa	TCGA-24-1474-01	OvCa	NA	NA	Primary_tumor	NA	<60	African American	high	III	optimal	Microarray:ZenaBrowser	NA	NA	NA	NA	NA	NA	NA	NA	NA	NA	high	HRD_combined_score_higher_than_42	nonBRCA	nonBRCA	NA	0.021811	FALSE	poor	1	22.2	NA	NA	NA	NA	NA	NA	NA	NA	NA	NA	NA	NA
TCGA_OvCa	TCGA-13-0791-01	OvCa	NA	NA	Primary_tumor	NA	<60	White	high	III	optimal	Microarray:ZenaBrowser	NA	NA	NA	NA	NA	NA	NA	NA	NA	NA	high	HRD_combined_score_higher_than_42	nonBRCA	nonBRCA	NA	0.0473591	FALSE	poor	1	40.3	NA	NA	NA	NA	NA	NA	NA	NA	NA	NA	NA	NA
TCGA_OvCa	TCGA-09-1662-01	OvCa	NA	NA	Primary_tumor	NA	<60	White	high	IV	optimal	Microarray:ZenaBrowser	NA	NA	NA	NA	NA	NA	NA	NA	NA	NA	high	HRD_combined_score_higher_than_42	nonBRCA	nonBRCA	NA	0.022906	FALSE	poor	1	89.4	NA	NA	NA	NA	NA	NA	NA	NA	NA	NA	NA	NA
TCGA_OvCa	TCGA-61-1728-01	OvCa	NA	NA	Primary_tumor	NA	<60	White	high	IV	optimal	Microarray:ZenaBrowser	NA	NA	NA	NA	NA	NA	NA	NA	NA	NA	high	HRD_combined_score_higher_than_42	nonBRCA	nonBRCA	NA	0.0166506	FALSE	poor	0	27.9	NA	NA	NA	NA	NA	NA	NA	NA	NA	NA	NA	NA
TCGA_OvCa	TCGA-23-1031-01	OvCa	NA	NA	Primary_tumor	NA	>=60	White	high	IV	optimal	Microarray:ZenaBrowser	NA	NA	NA	NA	NA	NA	NA	NA	NA	NA	high	HRD_combined_score_higher_than_42	nonBRCA	nonBRCA	NA	0.0002	FALSE	poor	1	18.9	NA	NA	NA	NA	NA	NA	NA	NA	NA	NA	NA	NA
TCGA_OvCa	TCGA-13-0899-01	OvCa	NA	NA	Primary_tumor	NA	>=60	White	high	III	optimal	Microarray:ZenaBrowser	NA	NA	NA	NA	NA	NA	NA	NA	NA	NA	high	HRD_combined_score_higher_than_42	nonBRCA	nonBRCA	NA	0.0482251	FALSE	poor	1	66.2	NA	NA	NA	NA	NA	NA	NA	NA	NA	NA	NA	NA
TCGA_OvCa	TCGA-04-1364-01	OvCa	NA	NA	Primary_tumor	NA	>=60	White	high	III	optimal	Microarray:ZenaBrowser	NA	NA	NA	NA	NA	NA	NA	NA	NA	NA	high	HRD_combined_score_higher_than_42	nonBRCA	nonBRCA	NA	0	FALSE	poor	1	33.7	NA	NA	NA	NA	NA	NA	NA	NA	NA	NA	NA	NA
TCGA_OvCa	TCGA-09-2056-01	OvCa	NA	NA	Primary_tumor	NA	>=60	White	high	III	optimal	Microarray:ZenaBrowser	NA	NA	NA	NA	NA	NA	NA	NA	NA	NA	high	HRD_combined_score_higher_than_42	nonBRCA	nonBRCA	NA	0.0369653	FALSE	poor	0	12.5	NA	NA	NA	NA	NA	NA	NA	NA	NA	NA	NA	NA
TCGA_OvCa	TCGA-13-1505-01	OvCa	NA	NA	Primary_tumor	NA	>=60	White	high	III	optimal	Microarray:ZenaBrowser	NA	NA	NA	NA	NA	NA	NA	NA	NA	NA	high	HRD_combined_score_higher_than_42	nonBRCA	nonBRCA	NA	0.05142	FALSE	poor	0	65.7	NA	NA	NA	NA	NA	NA	NA	NA	NA	NA	NA	NA
TCGA_OvCa	TCGA-25-1320-01	OvCa	NA	NA	Primary_tumor	NA	>=60	White	high	III	optimal	Microarray:ZenaBrowser	NA	NA	NA	NA	NA	NA	NA	NA	NA	NA	high	HRD_combined_score_higher_than_42	nonBRCA	nonBRCA	NA	0.0455988	FALSE	poor	1	38	NA	NA	NA	NA	NA	NA	NA	NA	NA	NA	NA	NA
TCGA_OvCa	TCGA-13-0920-01	OvCa	NA	NA	Primary_tumor	NA	>=60	White	high	III	optimal	Microarray:ZenaBrowser	NA	NA	NA	NA	NA	NA	NA	NA	NA	NA	high	HRD_combined_score_higher_than_42	nonBRCA	nonBRCA	NA	0.0484555	FALSE	poor	1	48.8	NA	NA	NA	NA	NA	NA	NA	NA	NA	NA	NA	NA
TCGA_OvCa	TCGA-13-0762-01	OvCa	NA	NA	Primary_tumor	NA	>=60	White	high	III	optimal	Microarray:ZenaBrowser	NA	NA	NA	NA	NA	NA	NA	NA	NA	NA	high	HRD_combined_score_higher_than_42	nonBRCA	nonBRCA	NA	0.0361803	FALSE	poor	0	111.8	NA	NA	NA	NA	NA	NA	NA	NA	NA	NA	NA	NA
TCGA_OvCa	TCGA-24-1563-01	OvCa	NA	NA	Primary_tumor	NA	>=60	African American	high	III	optimal	Microarray:ZenaBrowser	NA	NA	NA	NA	NA	NA	NA	NA	NA	NA	high	HRD_combined_score_higher_than_42	nonBRCA	nonBRCA	NA	0.0270412	FALSE	poor	1	47.7	NA	NA	NA	NA	NA	NA	NA	NA	NA	NA	NA	NA
TCGA_OvCa	TCGA-24-2254-01	OvCa	NA	NA	Primary_tumor	NA	>=60	White	high	III	optimal	Microarray:ZenaBrowser	NA	NA	NA	NA	NA	NA	NA	NA	NA	NA	high	HRD_combined_score_higher_than_42	nonBRCA	nonBRCA	NA	0.0129574	FALSE	poor	1	57.1	NA	NA	NA	NA	NA	NA	NA	NA	NA	NA	NA	NA
TCGA_OvCa	TCGA-61-2097-01	OvCa	NA	NA	Primary_tumor	NA	>=60	White	low	II	optimal	Microarray:ZenaBrowser	NA	NA	NA	NA	NA	NA	NA	NA	NA	NA	high	HRD_combined_score_higher_than_42	nonBRCA	nonBRCA	NA	0.00831714	FALSE	poor	0	60.7	NA	NA	NA	NA	NA	NA	NA	NA	NA	NA	NA	NA
TCGA_OvCa	TCGA-13-0724-01	OvCa	NA	NA	Primary_tumor	NA	>=60	White	high	IV	optimal	Microarray:ZenaBrowser	NA	NA	NA	NA	NA	NA	NA	NA	NA	NA	high	HRD_combined_score_higher_than_42	nonBRCA	nonBRCA	NA	0.0412664	FALSE	poor	1	2.7	NA	NA	NA	NA	NA	NA	NA	NA	NA	NA	NA	NA
TCGA_OvCa	TCGA-23-1032-01	OvCa	NA	NA	Primary_tumor	NA	>=60	African American	high	IV	optimal	Microarray:ZenaBrowser	NA	NA	NA	NA	NA	NA	NA	NA	NA	NA	high	HRD_combined_score_higher_than_42	nonBRCA	nonBRCA	NA	0.00937036	FALSE	poor	1	2.8	NA	NA	NA	NA	NA	NA	NA	NA	NA	NA	NA	NA
TCGA_OvCa	TCGA-25-1627-01	OvCa	NA	NA	Primary_tumor	NA	>=60	White	high	III	optimal	Microarray:ZenaBrowser	NA	NA	NA	NA	NA	NA	NA	NA	NA	NA	high	HRD_combined_score_higher_than_42	nonBRCA	nonBRCA	NA	0.0218926	FALSE	poor	1	13	NA	NA	NA	NA	NA	NA	NA	NA	NA	NA	NA	NA
TCGA_OvCa	TCGA-24-1558-01	OvCa	NA	NA	Primary_tumor	NA	>=60	White	high	III	optimal	Microarray:ZenaBrowser	NA	NA	NA	NA	NA	NA	NA	NA	NA	NA	high	HRD_combined_score_higher_than_42	nonBRCA	nonBRCA	NA	0.0237318	FALSE	poor	1	19.5	NA	NA	NA	NA	NA	NA	NA	NA	NA	NA	NA	NA
TCGA_OvCa	TCGA-24-1466-01	OvCa	NA	NA	Primary_tumor	NA	>=60	White	high	III	optimal	Microarray:ZenaBrowser	NA	NA	NA	NA	NA	NA	NA	NA	NA	NA	high	HRD_combined_score_higher_than_42	nonBRCA	nonBRCA	NA	0.021153	FALSE	poor	1	45.2	NA	NA	NA	NA	NA	NA	NA	NA	NA	NA	NA	NA
TCGA_OvCa	TCGA-09-1661-01	OvCa	NA	NA	Primary_tumor	NA	>=60	White	high	III	optimal	Microarray:ZenaBrowser	NA	NA	NA	NA	NA	NA	NA	NA	NA	NA	high	HRD_combined_score_higher_than_42	nonBRCA	nonBRCA	NA	0.00272441	FALSE	poor	1	38.5	NA	NA	NA	NA	NA	NA	NA	NA	NA	NA	NA	NA
TCGA_OvCa	TCGA-24-0982-01	OvCa	NA	NA	Primary_tumor	NA	>=60	White	high	III	optimal	Microarray:ZenaBrowser	NA	NA	NA	NA	NA	NA	NA	NA	NA	NA	high	HRD_combined_score_higher_than_42	nonBRCA	nonBRCA	NA	0.0271437	FALSE	poor	1	22.3	NA	NA	NA	NA	NA	NA	NA	NA	NA	NA	NA	NA
TCGA_OvCa	TCGA-04-1347-01	OvCa	NA	NA	Primary_tumor	NA	>=60	White	high	IV	optimal	Microarray:ZenaBrowser	NA	NA	NA	NA	NA	NA	NA	NA	NA	NA	high	HRD_combined_score_higher_than_42	nonBRCA	nonBRCA	NA	0.0461861	FALSE	poor	0	63.1	NA	NA	NA	NA	NA	NA	NA	NA	NA	NA	NA	NA
TCGA_OvCa	TCGA-24-1422-01	OvCa	NA	NA	Primary_tumor	NA	>=60	African American	high	III	optimal	Microarray:ZenaBrowser	NA	NA	NA	NA	NA	NA	NA	NA	NA	NA	high	HRD_combined_score_higher_than_42	nonBRCA	nonBRCA	NA	0.0385768	FALSE	poor	1	0.8	NA	NA	NA	NA	NA	NA	NA	NA	NA	NA	NA	NA
TCGA_OvCa	TCGA-24-1105-01	OvCa	NA	NA	Primary_tumor	NA	<60	White	high	III	optimal	Microarray:ZenaBrowser	NA	NA	NA	NA	NA	NA	NA	NA	NA	NA	low	HRD_combined_score_higher_than_42	nonBRCA	nonBRCA	NA	0.0363948	FALSE	poor	1	47.4	NA	NA	NA	NA	NA	NA	NA	NA	NA	NA	NA	NA
TCGA_OvCa	TCGA-24-1426-01	OvCa	NA	NA	Primary_tumor	NA	<60	White	high	III	optimal	Microarray:ZenaBrowser	NA	NA	NA	NA	NA	NA	NA	NA	NA	NA	low	HRD_combined_score_higher_than_42	nonBRCA	nonBRCA	NA	0	FALSE	poor	0	5.4	NA	NA	NA	NA	NA	NA	NA	NA	NA	NA	NA	NA
TCGA_OvCa	TCGA-10-0934-01	OvCa	NA	NA	Primary_tumor	NA	<60	White	high	III	optimal	Microarray:ZenaBrowser	NA	NA	NA	NA	NA	NA	NA	NA	NA	NA	low	HRD_combined_score_higher_than_42	nonBRCA	nonBRCA	NA	0	FALSE	poor	1	6.7	NA	NA	NA	NA	NA	NA	NA	NA	NA	NA	NA	NA
TCGA_OvCa	TCGA-13-0765-01	OvCa	NA	NA	Primary_tumor	NA	<60	White	high	III	optimal	Microarray:ZenaBrowser	NA	NA	NA	NA	NA	NA	NA	NA	NA	NA	low	HRD_combined_score_higher_than_42	nonBRCA	nonBRCA	NA	0.0347021	FALSE	poor	1	45.7	NA	NA	NA	NA	NA	NA	NA	NA	NA	NA	NA	NA
TCGA_OvCa	TCGA-61-2088-01	OvCa	NA	NA	Primary_tumor	NA	<60	White	high	III	optimal	Microarray:ZenaBrowser	NA	NA	NA	NA	NA	NA	NA	NA	NA	NA	low	HRD_combined_score_higher_than_42	nonBRCA	nonBRCA	NA	0.0348738	FALSE	poor	0	4.8	NA	NA	NA	NA	NA	NA	NA	NA	NA	NA	NA	NA
TCGA_OvCa	TCGA-13-0800-01	OvCa	NA	NA	Primary_tumor	NA	<60	White	high	III	optimal	Microarray:ZenaBrowser	NA	NA	NA	NA	NA	NA	NA	NA	NA	NA	low	HRD_combined_score_higher_than_42	nonBRCA	nonBRCA	NA	0	FALSE	poor	0	87.5	NA	NA	NA	NA	NA	NA	NA	NA	NA	NA	NA	NA
TCGA_OvCa	TCGA-36-1571-01	OvCa	NA	NA	Primary_tumor	NA	<60	White	high	III	optimal	Microarray:ZenaBrowser	NA	NA	NA	NA	NA	NA	NA	NA	NA	NA	low	HRD_combined_score_higher_than_42	nonBRCA	nonBRCA	NA	0.0491972	FALSE	poor	1	22.9	NA	NA	NA	NA	NA	NA	NA	NA	NA	NA	NA	NA
TCGA_OvCa	TCGA-61-2095-01	OvCa	NA	NA	Primary_tumor	NA	<60	White	low	III	optimal	Microarray:ZenaBrowser	NA	NA	NA	NA	NA	NA	NA	NA	NA	NA	low	HRD_combined_score_higher_than_42	nonBRCA	nonBRCA	NA	0.00745852	FALSE	poor	1	61.7	NA	NA	NA	NA	NA	NA	NA	NA	NA	NA	NA	NA
TCGA_OvCa	TCGA-09-0366-01	OvCa	NA	NA	Primary_tumor	NA	<60	White	high	III	optimal	Microarray:ZenaBrowser	NA	NA	NA	NA	NA	NA	NA	NA	NA	NA	low	HRD_combined_score_higher_than_42	nonBRCA	nonBRCA	NA	0.0137245	FALSE	poor	1	57.8	NA	NA	NA	NA	NA	NA	NA	NA	NA	NA	NA	NA
TCGA_OvCa	TCGA-61-2110-01	OvCa	NA	NA	Primary_tumor	NA	<60	White	NA	III	optimal	Microarray:ZenaBrowser	NA	NA	NA	NA	NA	NA	NA	NA	NA	NA	low	HRD_combined_score_higher_than_42	nonBRCA	nonBRCA	NA	0.0101908	FALSE	poor	1	44.5	NA	NA	NA	NA	NA	NA	NA	NA	NA	NA	NA	NA
TCGA_OvCa	TCGA-61-2092-01	OvCa	NA	NA	Primary_tumor	NA	<60	White	high	III	optimal	Microarray:ZenaBrowser	NA	NA	NA	NA	NA	NA	NA	NA	NA	NA	low	HRD_combined_score_higher_than_42	nonBRCA	nonBRCA	NA	0	FALSE	poor	0	51.7	NA	NA	NA	NA	NA	NA	NA	NA	NA	NA	NA	NA
TCGA_OvCa	TCGA-30-1853-01	OvCa	NA	NA	Primary_tumor	NA	<60	White	high	III	optimal	Microarray:ZenaBrowser	NA	NA	NA	NA	NA	NA	NA	NA	NA	NA	low	HRD_combined_score_higher_than_42	nonBRCA	nonBRCA	NA	0	FALSE	poor	1	36.3	NA	NA	NA	NA	NA	NA	NA	NA	NA	NA	NA	NA
TCGA_OvCa	TCGA-13-0912-01	OvCa	NA	NA	Primary_tumor	NA	<60	White	high	III	optimal	Microarray:ZenaBrowser	NA	NA	NA	NA	NA	NA	NA	NA	NA	NA	low	HRD_combined_score_higher_than_42	nonBRCA	nonBRCA	NA	0.00625827	FALSE	poor	1	37.7	NA	NA	NA	NA	NA	NA	NA	NA	NA	NA	NA	NA
TCGA_OvCa	TCGA-24-1419-01	OvCa	NA	NA	Primary_tumor	NA	>=60	White	high	III	optimal	Microarray:ZenaBrowser	NA	NA	NA	NA	NA	NA	NA	NA	NA	NA	low	HRD_combined_score_higher_than_42	nonBRCA	nonBRCA	NA	0.0206354	FALSE	poor	0	7.9	NA	NA	NA	NA	NA	NA	NA	NA	NA	NA	NA	NA
TCGA_OvCa	TCGA-10-0927-01	OvCa	NA	NA	Primary_tumor	NA	>=60	NA	low	III	optimal	Microarray:ZenaBrowser	NA	NA	NA	NA	NA	NA	NA	NA	NA	NA	low	HRD_combined_score_higher_than_42	nonBRCA	nonBRCA	NA	0.0368727	FALSE	poor	1	81.9	NA	NA	NA	NA	NA	NA	NA	NA	NA	NA	NA	NA
TCGA_OvCa	TCGA-61-2000-01	OvCa	NA	NA	Primary_tumor	NA	>=60	White	high	III	optimal	Microarray:ZenaBrowser	NA	NA	NA	NA	NA	NA	NA	NA	NA	NA	low	HRD_combined_score_higher_than_42	nonBRCA	nonBRCA	NA	0.0323917	FALSE	poor	0	14.5	NA	NA	NA	NA	NA	NA	NA	NA	NA	NA	NA	NA
TCGA_OvCa	TCGA-24-1431-01	OvCa	NA	NA	Primary_tumor	NA	>=60	White	high	III	optimal	Microarray:ZenaBrowser	NA	NA	NA	NA	NA	NA	NA	NA	NA	NA	low	HRD_combined_score_higher_than_42	nonBRCA	nonBRCA	NA	0.0325195	FALSE	poor	1	18.7	NA	NA	NA	NA	NA	NA	NA	NA	NA	NA	NA	NA
TCGA_OvCa	TCGA-10-0935-01	OvCa	NA	NA	Primary_tumor	NA	>=60	White	high	III	optimal	Microarray:ZenaBrowser	NA	NA	NA	NA	NA	NA	NA	NA	NA	NA	low	HRD_combined_score_higher_than_42	nonBRCA	nonBRCA	NA	0	FALSE	poor	1	35.5	NA	NA	NA	NA	NA	NA	NA	NA	NA	NA	NA	NA
TCGA_OvCa	TCGA-13-0727-01	OvCa	NA	NA	Primary_tumor	NA	>=60	White	high	III	optimal	Microarray:ZenaBrowser	NA	NA	NA	NA	NA	NA	NA	NA	NA	NA	low	HRD_combined_score_higher_than_42	nonBRCA	nonBRCA	NA	0.036339	FALSE	poor	1	15.2	NA	NA	NA	NA	NA	NA	NA	NA	NA	NA	NA	NA
TCGA_OvCa	TCGA-24-1544-01	OvCa	NA	NA	Primary_tumor	NA	>=60	African American	high	III	optimal	Microarray:ZenaBrowser	NA	NA	NA	NA	NA	NA	NA	NA	NA	NA	low	HRD_combined_score_higher_than_42	nonBRCA	nonBRCA	NA	0.0133137	FALSE	poor	1	27	NA	NA	NA	NA	NA	NA	NA	NA	NA	NA	NA	NA
TCGA_OvCa	TCGA-25-1631-01	OvCa	NA	NA	Primary_tumor	NA	>=60	White	high	III	optimal	Microarray:ZenaBrowser	NA	NA	NA	NA	NA	NA	NA	NA	NA	NA	low	HRD_combined_score_higher_than_42	nonBRCA	nonBRCA	NA	0.0134651	FALSE	poor	1	0.3	NA	NA	NA	NA	NA	NA	NA	NA	NA	NA	NA	NA
TCGA_OvCa	TCGA-13-1409-01	OvCa	NA	NA	Primary_tumor	NA	>=60	White	high	III	optimal	Microarray:ZenaBrowser	NA	NA	NA	NA	NA	NA	NA	NA	NA	NA	low	HRD_combined_score_higher_than_42	nonBRCA	nonBRCA	NA	0	FALSE	poor	1	57.3	NA	NA	NA	NA	NA	NA	NA	NA	NA	NA	NA	NA
TCGA_OvCa	TCGA-24-1565-01	OvCa	NA	NA	Primary_tumor	NA	>=60	White	high	III	optimal	Microarray:ZenaBrowser	NA	NA	NA	NA	NA	NA	NA	NA	NA	NA	low	HRD_combined_score_higher_than_42	nonBRCA	nonBRCA	NA	0.0249482	FALSE	poor	1	10.3	NA	NA	NA	NA	NA	NA	NA	NA	NA	NA	NA	NA
TCGA_OvCa	TCGA-25-1329-01	OvCa	NA	NA	Primary_tumor	NA	>=60	White	high	III	optimal	Microarray:ZenaBrowser	NA	NA	NA	NA	NA	NA	NA	NA	NA	NA	low	HRD_combined_score_higher_than_42	nonBRCA	nonBRCA	NA	0.0153153	FALSE	poor	1	15	NA	NA	NA	NA	NA	NA	NA	NA	NA	NA	NA	NA
TCGA_OvCa	TCGA-24-1552-01	OvCa	NA	NA	Primary_tumor	NA	>=60	White	high	III	optimal	Microarray:ZenaBrowser	NA	NA	NA	NA	NA	NA	NA	NA	NA	NA	low	HRD_combined_score_higher_than_42	nonBRCA	nonBRCA	NA	0.0332532	FALSE	poor	1	41.4	NA	NA	NA	NA	NA	NA	NA	NA	NA	NA	NA	NA
TCGA_OvCa	TCGA-36-1575-01	OvCa	NA	NA	Primary_tumor	NA	>=60	NA	high	III	optimal	Microarray:ZenaBrowser	NA	NA	NA	NA	NA	NA	NA	NA	NA	NA	low	HRD_combined_score_higher_than_42	nonBRCA	nonBRCA	NA	0.00546331	FALSE	poor	0	8.6	NA	NA	NA	NA	NA	NA	NA	NA	NA	NA	NA	NA
UW_OvCa	UW96	OvCa	NA	NA	Primary_tumor	NA	<60	NA	high	III	optimal	This study (RNAseq)	This study	0.343148	TDP_group_1	TDP_type_1	101	141	55	40	4626	15517	high	SBS3_percentage_higher_than_5	BRCA1meth	BRCA1meth	0.49	0.155537	NA	intermediate	1	32	NA	NA	NA	NA	NA	NA	NA	NA	NA	NA	NA	NA
UW_OvCa	UW60	OvCa	NA	NA	Primary_tumor	NA	<60	NA	high	III	optimal	This study (RNAseq)	This study	0.292023	TDP_group_1	TDP_type_1	140	129	42	158	3697	14902	high	SBS3_percentage_higher_than_5	BRCA1meth	BRCA1meth	0.67	0	NA	intermediate	1	59	NA	NA	NA	NA	NA	NA	NA	NA	NA	NA	NA	NA
UW_OvCa	UW45	OvCa	NA	NA	Primary_tumor	NA	<60	NA	high	IV	optimal	NA	This study	0.120338	TDP_group_1	TDP_type_1	53	110	11	18	3882	15111	high	SBS3_percentage_higher_than_5	BRCA1meth	BRCA1meth	0.9	NA	NA	intermediate	0	236	NA	NA	NA	NA	NA	NA	NA	NA	NA	NA	NA	NA
UW_OvCa	UW73	OvCa	NA	NA	Primary_tumor	NA	<60	NA	high	III	optimal	This study (RNAseq)	This study	0.396169	TDP_group_1	TDP_type_1	152	177	42	35	8530	24999	high	SBS3_percentage_higher_than_5	BRCA1meth	BRCA1meth	0.91	0	NA	intermediate	0	64	NA	NA	NA	NA	NA	NA	NA	NA	NA	NA	NA	NA
UW_OvCa	UW44	OvCa	NA	NA	Primary_tumor	NA	<60	NA	high	III	optimal	This study (RNAseq)	This study	0.316216	TDP_group_1	TDP_type_1	135	92	22	99	4260	8241	high	SBS3_percentage_higher_than_5	BRCA1meth	BRCA1meth	0.94	0.0183383	NA	intermediate	1	80	NA	NA	NA	NA	NA	NA	NA	NA	NA	NA	NA	NA
UW_OvCa	UW11	OvCa	NA	NA	Primary_tumor	NA	<60	NA	high	III	optimal	This study (RNAseq)	This study	0.410502	TDP_group_1	TDP_type_1	186	56	12	98	2436	21333	high	SBS3_percentage_higher_than_5	BRCA1meth	BRCA1meth	0.96	0	NA	intermediate	0	15	NA	NA	NA	NA	NA	NA	NA	NA	NA	NA	NA	NA
UW_OvCa	UW16	OvCa	NA	NA	Primary_tumor	NA	>=60	NA	high	III	optimal	This study (RNAseq)	This study	0.440326	TDP_group_1	TDP_type_1	288	59	22	110	2538	8939	high	SBS3_percentage_higher_than_5	BRCA1meth	BRCA1meth	1	0.0567195	NA	intermediate	1	37	NA	NA	NA	NA	NA	NA	NA	NA	NA	NA	NA	NA
UW_OvCa	UW75	OvCa	NA	NA	Primary_tumor	NA	>=60	NA	high	III	optimal	This study (RNAseq)	This study	0.421042	TDP_group_1	TDP_type_1	377	85	29	149	4109	9848	high	SBS3_percentage_higher_than_5	BRCA1meth	BRCA1meth	1	0.0330384	NA	intermediate	0	184	NA	NA	NA	NA	NA	NA	NA	NA	NA	NA	NA	NA
UW_OvCa	UW22	OvCa	NA	NA	Primary_tumor	NA	>=60	NA	high	III	suboptimal	This study (RNAseq)	This study	0.126828	TDP_group_2	TDP_other	54	73	54	10	1923	14799	high	SBS3_percentage_higher_than_5	BRCA1meth	BRCA1meth	0.25	0.039208	NA	NA	0	126	NA	NA	NA	NA	NA	NA	NA	NA	NA	NA	NA	NA
UW_OvCa	UW12	OvCa	NA	NA	Primary_tumor	NA	>=60	NA	high	III	suboptimal	This study (RNAseq)	This study	0.100036	TDP_group_1	TDP_type_1	61	52	26	6	176	15366	low	SBS3_percentage_higher_than_5	BRCA1meth	BRCA1meth	0.42	0.0781846	NA	NA	1	29	NA	NA	NA	NA	NA	NA	NA	NA	NA	NA	NA	NA
UW_OvCa	UW40	OvCa	NA	NA	Primary_tumor	NA	<60	NA	high	IV	suboptimal	This study (RNAseq)	This study	0.263516	TDP_group_1	TDP_type_1	117	75	32	93	2841	11686	high	SBS3_percentage_higher_than_5	BRCA1meth	BRCA1meth	0.52	0.0424382	NA	NA	0	177	NA	NA	NA	NA	NA	NA	NA	NA	NA	NA	NA	NA
UW_OvCa	UW62	OvCa	NA	NA	Primary_tumor	NA	<60	NA	high	III	suboptimal	This study (RNAseq)	This study	0.452586	TDP_group_13mix	TDP_type_1	193	65	17	23	3057	15007	high	SBS3_percentage_higher_than_5	BRCA1meth	BRCA1meth	0.89	0.0554275	NA	NA	1	20	NA	NA	NA	NA	NA	NA	NA	NA	NA	NA	NA	NA
UW_OvCa	UW20	OvCa	NA	NA	Primary_tumor	NA	>=60	NA	high	IV	suboptimal	This study (RNAseq)	This study	0.37015	TDP_group_1	TDP_type_1	127	146	25	17	10159	16693	high	SBS3_percentage_higher_than_5	BRCA1meth	BRCA1meth	1	0.00304457	NA	NA	1	4	NA	NA	NA	NA	NA	NA	NA	NA	NA	NA	NA	NA
UW_OvCa	UW65	OvCa	NA	NA	Primary_tumor	NA	>=60	NA	high	III	suboptimal	This study (RNAseq)	This study	0.42467	TDP_group_1	TDP_type_1	367	147	54	198	9524	11185	high	SBS3_percentage_higher_than_5	BRCA1meth	BRCA1meth	1	0.0324386	NA	NA	1	21	NA	NA	NA	NA	NA	NA	NA	NA	NA	NA	NA	NA
UW_OvCa	UW26	OvCa	NA	NA	Primary_tumor	NA	<60	NA	high	NA	optimal	NA	This study	0.236531	TDP_group_12mix	TDP_type_1	92	30	16	6	109	25245	low	SBS3_percentage_higher_than_5	BRCAmut	BRCA1mut	NA	NA	NA	good	0	91	NA	NA	NA	NA	NA	NA	NA	NA	NA	NA	NA	NA
UW_OvCa	UW41	OvCa	NA	NA	Primary_tumor	NA	<60	NA	high	III	optimal	This study (RNAseq)	This study	0.390866	TDP_group_1	TDP_type_1	182	58	33	14	1842	14781	high	SBS3_percentage_higher_than_5	BRCAmut	BRCA1mut	NA	0.0546245	NA	good	0	203	NA	NA	NA	NA	NA	NA	NA	NA	NA	NA	NA	NA
UW_OvCa	UW68	OvCa	NA	NA	Primary_tumor	NA	>=60	NA	high	III	optimal	This study (RNAseq)	This study	0.299518	TDP_group_12mix	TDP_type_1	67	20	11	7	2313	16181	high	SBS3_percentage_higher_than_5	BRCAmut	BRCA1mut	NA	0.0375429	NA	good	0	108	NA	NA	NA	NA	NA	NA	NA	NA	NA	NA	NA	NA
UW_OvCa	UW36	OvCa	NA	NA	Primary_tumor	NA	>=60	NA	high	III	optimal	This study (RNAseq)	This study	0.248859	TDP_group_1	TDP_type_1	53	66	9	12	3710	14340	high	SBS3_percentage_higher_than_5	BRCAmut	BRCA1mut	NA	0.0550868	NA	good	0	78	NA	NA	NA	NA	NA	NA	NA	NA	NA	NA	NA	NA
UW_OvCa	UW81	OvCa	NA	NA	Primary_tumor	NA	>=60	NA	high	III	optimal	This study (RNAseq)	This study	0.372171	TDP_group_1	TDP_type_1	81	157	30	22	6281	18333	high	SBS3_percentage_higher_than_5	BRCAmut	BRCA1mut	NA	0.0881779	NA	good	1	61	NA	NA	NA	NA	NA	NA	NA	NA	NA	NA	NA	NA
UW_OvCa	UW39	OvCa	NA	NA	Primary_tumor	NA	<60	NA	high	III	optimal	This study (RNAseq)	This study	0.177138	TDP_group_1	TDP_type_1	52	149	39	12	5713	16264	high	SBS3_percentage_higher_than_5	BRCAmut	BRCA1mut	NA	0.102334	NA	good	0	107	NA	NA	NA	NA	NA	NA	NA	NA	NA	NA	NA	NA
UW_OvCa	UW53	OvCa	NA	NA	Primary_tumor	NA	<60	NA	high	III	optimal	This study (RNAseq)	This study	0.280879	TDP_group_1	TDP_type_1	83	169	37	26	7149	17916	high	SBS3_percentage_higher_than_5	BRCAmut	BRCA1mut	NA	0	NA	good	1	55	NA	NA	NA	NA	NA	NA	NA	NA	NA	NA	NA	NA
UW_OvCa	UW15	OvCa	NA	NA	Primary_tumor	NA	>=60	NA	high	III	optimal	This study (RNAseq)	This study	0.0339298	TDP_group_2	TDP_other	42	114	33	14	6176	15309	high	SBS3_percentage_higher_than_5	BRCAmut	BRCA2mut	NA	0.0742876	NA	good	0	86	NA	NA	NA	NA	NA	NA	NA	NA	NA	NA	NA	NA
UW_OvCa	UW94	OvCa	NA	NA	Primary_tumor	NA	<60	NA	high	III	optimal	This study (RNAseq)	This study	-0.126661	NON_TDP	NON_TDP	12	48	17	3	833	15027	high	SBS3_percentage_higher_than_5	BRCAmut	BRCA2mut	NA	0.0238081	NA	good	1	74	NA	NA	NA	NA	NA	NA	NA	NA	NA	NA	NA	NA
UW_OvCa	UW91	OvCa	NA	NA	Primary_tumor	NA	>=60	NA	high	III	optimal	This study (RNAseq)	This study	-0.309016	NON_TDP	NON_TDP	11	75	10	5	2292	17274	high	SBS3_percentage_higher_than_5	BRCAmut	BRCA2mut	NA	0.0369161	NA	good	1	57	NA	NA	NA	NA	NA	NA	NA	NA	NA	NA	NA	NA
UW_OvCa	UW69	OvCa	NA	NA	Primary_tumor	NA	<60	NA	high	III	optimal	This study (RNAseq)	This study	-0.709197	NON_TDP	NON_TDP	8	141	12	14	3324	16307	high	SBS3_percentage_higher_than_5	BRCAmut	BRCA2mut	NA	0.0616606	NA	good	0	81	NA	NA	NA	NA	NA	NA	NA	NA	NA	NA	NA	NA
UW_OvCa	UW57	OvCa	NA	NA	Primary_tumor	NA	<60	NA	high	III	suboptimal	This study (RNAseq)	This study	0.143564	TDP_group_1	TDP_type_1	64	91	22	14	0	27360	low	SBS3_percentage_higher_than_5	BRCAmut	BRCA1mut	NA	0.0606885	NA	NA	1	20	NA	NA	NA	NA	NA	NA	NA	NA	NA	NA	NA	NA
UW_OvCa	UW28	OvCa	NA	NA	Primary_tumor	NA	<60	NA	high	III	suboptimal	This study (RNAseq)	This study	0.328305	TDP_group_1	TDP_type_1	124	106	25	14	609	25869	low	SBS3_percentage_higher_than_5	BRCAmut	BRCA1mut	NA	0.139514	NA	NA	1	28	NA	NA	NA	NA	NA	NA	NA	NA	NA	NA	NA	NA
UW_OvCa	UW72	OvCa	NA	NA	Primary_tumor	NA	<60	NA	high	III	suboptimal	This study (RNAseq)	This study	0.433181	TDP_group_1	TDP_type_1	139	44	19	28	1000	14411	high	SBS3_percentage_higher_than_5	BRCAmut	BRCA1mut	NA	0.0284397	NA	NA	0	79	NA	NA	NA	NA	NA	NA	NA	NA	NA	NA	NA	NA
UW_OvCa	UW48	OvCa	NA	NA	Primary_tumor	NA	<60	NA	high	III	suboptimal	This study (RNAseq)	This study	0.302497	TDP_group_1	TDP_type_1	114	65	20	10	1195	16103	high	SBS3_percentage_higher_than_5	BRCAmut	BRCA1mut	NA	0.0786546	NA	NA	1	41	NA	NA	NA	NA	NA	NA	NA	NA	NA	NA	NA	NA
UW_OvCa	UW43	OvCa	NA	NA	Primary_tumor	NA	>=60	NA	high	III	suboptimal	This study (RNAseq)	This study	0.355577	TDP_group_1	TDP_type_1	115	70	22	14	2659	32685	high	SBS3_percentage_higher_than_5	BRCAmut	BRCA1mut	NA	0.051952	NA	NA	0	56	NA	NA	NA	NA	NA	NA	NA	NA	NA	NA	NA	NA
UW_OvCa	UW50	OvCa	NA	NA	Primary_tumor	NA	>=60	NA	high	III	suboptimal	This study (RNAseq)	This study	0.239587	TDP_group_1	TDP_type_1	114	125	19	17	4328	17438	high	SBS3_percentage_higher_than_5	BRCAmut	BRCA1mut	NA	0.0496248	NA	NA	1	36	NA	NA	NA	NA	NA	NA	NA	NA	NA	NA	NA	NA
UW_OvCa	UW30	OvCa	NA	NA	Primary_tumor	NA	>=60	NA	high	III	suboptimal	This study (RNAseq)	This study	0.306279	TDP_group_1	TDP_type_1	156	97	34	27	5838	15539	high	SBS3_percentage_higher_than_5	BRCAmut	BRCA1mut	NA	0.104715	NA	NA	1	44	NA	NA	NA	NA	NA	NA	NA	NA	NA	NA	NA	NA
UW_OvCa	UW32	OvCa	NA	NA	Primary_tumor	NA	>=60	NA	high	III	suboptimal	This study (RNAseq)	This study	0.326155	TDP_group_2	TDP_other	121	44	8	18	3265	15897	high	SBS3_percentage_higher_than_5	BRCAmut	BRCA1mut	NA	0.0795991	NA	NA	1	28	NA	NA	NA	NA	NA	NA	NA	NA	NA	NA	NA	NA
UW_OvCa	UW85	OvCa	NA	NA	Primary_tumor	NA	<60	NA	high	III	suboptimal	This study (RNAseq)	This study	-0.0689186	NON_TDP	NON_TDP	39	50	17	0	0	25774	low	SBS3_percentage_higher_than_5	BRCAmut	BRCA1mut	NA	0.0686456	NA	NA	1	28	NA	NA	NA	NA	NA	NA	NA	NA	NA	NA	NA	NA
UW_OvCa	UW87	OvCa	NA	NA	Primary_tumor	NA	>=60	NA	high	IV	optimal	This study (RNAseq)	This study	0.150195	TDP_group_1	TDP_type_1	38	50	41	11	1121	14095	high	SBS3_percentage_higher_than_5	nonBRCA	nonBRCA	NA	0.0239551	TRUE	good	1	18	NA	NA	NA	NA	NA	NA	NA	NA	NA	NA	NA	NA
UW_OvCa	UW38	OvCa	NA	NA	Primary_tumor	NA	<60	NA	high	III	optimal	This study (RNAseq)	This study	0.0784964	TDP_group_12mix	TDP_type_1	31	137	17	12	2167	23446	high	SBS3_percentage_higher_than_5	nonBRCA	nonBRCA	NA	0.0286467	TRUE	good	0	87	NA	NA	NA	NA	NA	NA	NA	NA	NA	NA	NA	NA
UW_OvCa	UW78	OvCa	NA	NA	Primary_tumor	NA	<60	NA	high	III	optimal	This study (RNAseq)	This study	0.0143219	TDP_group_1	TDP_type_1	26	162	30	11	3551	18652	high	SBS3_percentage_higher_than_5	nonBRCA	nonBRCA	NA	0.0846609	TRUE	good	1	66	NA	NA	NA	NA	NA	NA	NA	NA	NA	NA	NA	NA
UW_OvCa	UW52	OvCa	NA	NA	Primary_tumor	NA	>=60	NA	high	III	optimal	This study (RNAseq)	This study	-0.0198086	NON_TDP	NON_TDP	45	80	27	7	0	20954	low	SBS3_percentage_higher_than_5	nonBRCA	nonBRCA	NA	0.066894	TRUE	good	1	154	NA	NA	NA	NA	NA	NA	NA	NA	NA	NA	NA	NA
UW_OvCa	UW90	OvCa	NA	NA	Primary_tumor	NA	>=60	NA	high	III	optimal	This study (RNAseq)	This study	-0.652888	NON_TDP	NON_TDP	7	27	4	0	0	15147	low	SBS3_percentage_higher_than_5	nonBRCA	nonBRCA	NA	0.0179039	TRUE	good	1	59	NA	NA	NA	NA	NA	NA	NA	NA	NA	NA	NA	NA
UW_OvCa	UW10	OvCa	NA	NA	Primary_tumor	NA	>=60	NA	high	III	optimal	This study (RNAseq)	This study	-0.0345554	NON_TDP	NON_TDP	46	56	45	15	363	17169	low	SBS3_percentage_higher_than_5	nonBRCA	nonBRCA	NA	0.117462	TRUE	good	1	6	NA	NA	NA	NA	NA	NA	NA	NA	NA	NA	NA	NA
UW_OvCa	UW82	OvCa	NA	NA	Primary_tumor	NA	<60	NA	high	III	optimal	This study (RNAseq)	This study	-0.101566	NON_TDP	NON_TDP	22	99	35	6	1367	24263	high	SBS3_percentage_higher_than_5	nonBRCA	nonBRCA	NA	0.088467	TRUE	good	0	67	NA	NA	NA	NA	NA	NA	NA	NA	NA	NA	NA	NA
UW_OvCa	UW18	OvCa	NA	NA	Primary_tumor	NA	>=60	NA	high	III	suboptimal	This study (RNAseq)	This study	0.207409	TDP_group_1	TDP_type_1	41	158	30	14	6450	16244	high	SBS3_percentage_higher_than_5	nonBRCA	nonBRCA	NA	0.0119414	NA	NA	1	74	NA	NA	NA	NA	NA	NA	NA	NA	NA	NA	NA	NA
UW_OvCa	UW51	OvCa	NA	NA	Primary_tumor	NA	>=60	NA	high	III	suboptimal	NA	This study	0.0035875	TDP_group_2	TDP_other	36	43	60	5	0	15624	low	SBS3_percentage_higher_than_5	nonBRCA	nonBRCA	NA	NA	NA	NA	1	51	NA	NA	NA	NA	NA	NA	NA	NA	NA	NA	NA	NA
UW_OvCa	UW67	OvCa	NA	NA	Primary_tumor	NA	>=60	NA	high	III	suboptimal	NA	This study	0.273646	TDP_group_2	TDP_other	69	21	18	16	0	14223	low	SBS3_percentage_higher_than_5	nonBRCA	nonBRCA	NA	NA	NA	NA	1	11	NA	NA	NA	NA	NA	NA	NA	NA	NA	NA	NA	NA
UW_OvCa	UW35	OvCa	NA	NA	Primary_tumor	NA	>=60	NA	high	IV	suboptimal	This study (RNAseq)	This study	0.285258	TDP_group_2	TDP_other	66	36	15	12	11	17053	low	SBS3_percentage_higher_than_5	nonBRCA	nonBRCA	NA	0.0362118	NA	NA	1	72	NA	NA	NA	NA	NA	NA	NA	NA	NA	NA	NA	NA
UW_OvCa	UW42	OvCa	NA	NA	Primary_tumor	NA	>=60	NA	high	III	suboptimal	This study (RNAseq)	This study	0.0940298	TDP_group_2	TDP_other	128	49	37	15	402	15642	low	SBS3_percentage_higher_than_5	nonBRCA	nonBRCA	NA	0.0243506	NA	NA	1	22	NA	NA	NA	NA	NA	NA	NA	NA	NA	NA	NA	NA
UW_OvCa	UW74	OvCa	NA	NA	Primary_tumor	NA	>=60	NA	high	III	suboptimal	This study (RNAseq)	This study	0.298273	TDP_group_2	TDP_other	132	66	37	23	1116	17576	high	SBS3_percentage_higher_than_5	nonBRCA	nonBRCA	NA	0.108561	NA	NA	1	129	NA	NA	NA	NA	NA	NA	NA	NA	NA	NA	NA	NA
UW_OvCa	UW46	OvCa	NA	NA	Primary_tumor	NA	>=60	NA	high	III	suboptimal	This study (RNAseq)	This study	0.31581	TDP_group_2	TDP_other	201	42	23	4	2133	14430	high	SBS3_percentage_higher_than_5	nonBRCA	nonBRCA	NA	0.0283028	NA	NA	0	65	NA	NA	NA	NA	NA	NA	NA	NA	NA	NA	NA	NA
UW_OvCa	UW14	OvCa	NA	NA	Primary_tumor	NA	>=60	NA	high	IV	suboptimal	This study (RNAseq)	This study	0.263189	TDP_group_2	TDP_other	54	132	39	9	4206	19867	high	SBS3_percentage_higher_than_5	nonBRCA	nonBRCA	NA	0.0178964	NA	NA	1	33	NA	NA	NA	NA	NA	NA	NA	NA	NA	NA	NA	NA
UW_OvCa	UW25	OvCa	NA	NA	Primary_tumor	NA	>=60	NA	high	III	suboptimal	This study (RNAseq)	This study	-0.282348	NON_TDP	NON_TDP	14	24	9	0	0	14889	low	SBS3_percentage_higher_than_5	nonBRCA	nonBRCA	NA	0.0658398	NA	NA	1	7	NA	NA	NA	NA	NA	NA	NA	NA	NA	NA	NA	NA
UW_OvCa	UW33	OvCa	NA	NA	Primary_tumor	NA	>=60	NA	high	III	optimal	NA	This study	-0.351339	NON_TDP	NON_TDP	19	46	12	7	0	14219	low	SBS3_percentage_higher_than_5	nonBRCA	nonBRCA	NA	NA	NA	NA	1	58	NA	NA	NA	NA	NA	NA	NA	NA	NA	NA	NA	NA
UW_OvCa	UW37	OvCa	NA	NA	Primary_tumor	NA	>=60	NA	high	III	optimal	NA	This study	-0.00639519	NON_TDP	NON_TDP	48	24	15	3	0	14724	low	SBS3_percentage_higher_than_5	nonBRCA	nonBRCA	NA	NA	NA	NA	1	23	NA	NA	NA	NA	NA	NA	NA	NA	NA	NA	NA	NA
UW_OvCa	UW79	OvCa	NA	NA	Primary_tumor	NA	<60	NA	high	III	suboptimal	This study (RNAseq)	This study	-0.637313	NON_TDP	NON_TDP	8	16	2	0	0	21217	low	SBS3_percentage_higher_than_5	nonBRCA	nonBRCA	NA	0	NA	NA	1	37	NA	NA	NA	NA	NA	NA	NA	NA	NA	NA	NA	NA
UW_OvCa	UW80	OvCa	NA	NA	Primary_tumor	NA	<60	NA	high	III	suboptimal	This study (RNAseq)	This study	-0.42009	NON_TDP	NON_TDP	10	10	1	0	0	14786	low	SBS3_percentage_higher_than_5	nonBRCA	nonBRCA	NA	0.0958861	NA	NA	1	6	NA	NA	NA	NA	NA	NA	NA	NA	NA	NA	NA	NA
UW_OvCa	UW55	OvCa	NA	NA	Primary_tumor	NA	>=60	NA	high	III	optimal	NA	This study	-0.339042	NON_TDP	NON_TDP	30	53	60	6	195	15499	low	SBS3_percentage_higher_than_5	nonBRCA	nonBRCA	NA	NA	NA	NA	0	80	NA	NA	NA	NA	NA	NA	NA	NA	NA	NA	NA	NA
UW_OvCa	UW13	OvCa	NA	NA	Primary_tumor	NA	>=60	NA	high	III	suboptimal	This study (RNAseq)	This study	-0.207708	NON_TDP	NON_TDP	21	109	32	2	354	15476	low	SBS3_percentage_higher_than_5	nonBRCA	nonBRCA	NA	0.0071564	NA	NA	0	43	NA	NA	NA	NA	NA	NA	NA	NA	NA	NA	NA	NA
UW_OvCa	UW99	OvCa	NA	NA	Primary_tumor	NA	>=60	NA	high	III	suboptimal	This study (RNAseq)	This study	-0.583522	NON_TDP	NON_TDP	8	89	29	5	2580	11427	high	SBS3_percentage_higher_than_5	nonBRCA	nonBRCA	NA	0.0130485	NA	NA	1	6	NA	NA	NA	NA	NA	NA	NA	NA	NA	NA	NA	NA
UW_OvCa	UW76	OvCa	NA	NA	Primary_tumor	NA	>=60	NA	high	III	optimal	This study (RNAseq)	This study	0.134923	TDP_group_2	TDP_other	57	48	19	5	293	15844	low	SBS3_percentage_higher_than_5	nonBRCA	nonBRCA	NA	0.0158533	FALSE	poor	1	35	NA	NA	NA	NA	NA	NA	NA	NA	NA	NA	NA	NA
UW_OvCa	UW47	OvCa	NA	NA	Primary_tumor	NA	>=60	NA	high	III	optimal	This study (RNAseq)	This study	0.10931	TDP_group_2	TDP_other	73	69	79	24	1873	16530	high	SBS3_percentage_higher_than_5	nonBRCA	nonBRCA	NA	0	FALSE	poor	1	33	NA	NA	NA	NA	NA	NA	NA	NA	NA	NA	NA	NA
UW_OvCa	UW84	OvCa	NA	NA	Primary_tumor	NA	>=60	NA	high	III	optimal	This study (RNAseq)	This study	0.0905582	TDP_group_2	TDP_other	34	83	64	28	3761	13459	high	SBS3_percentage_higher_than_5	nonBRCA	nonBRCA	NA	0	FALSE	poor	1	40	NA	NA	NA	NA	NA	NA	NA	NA	NA	NA	NA	NA
UW_OvCa	UW54	OvCa	NA	NA	Primary_tumor	NA	<60	NA	high	III	optimal	This study (RNAseq)	This study	-0.585954	NON_TDP	NON_TDP	10	16	4	1	0	14193	low	SBS3_percentage_higher_than_5	nonBRCA	nonBRCA	NA	0	FALSE	poor	0	6	NA	NA	NA	NA	NA	NA	NA	NA	NA	NA	NA	NA
UW_OvCa	UW63	OvCa	NA	NA	Primary_tumor	NA	>=60	NA	high	III	optimal	This study (RNAseq)	This study	-0.535467	NON_TDP	NON_TDP	11	13	2	0	38	13930	low	SBS3_percentage_higher_than_5	nonBRCA	nonBRCA	NA	0	FALSE	poor	1	20	NA	NA	NA	NA	NA	NA	NA	NA	NA	NA	NA	NA
UW_OvCa	UW92	OvCa	NA	NA	Primary_tumor	NA	<60	NA	high	IV	optimal	This study (RNAseq)	This study	-0.75576	NON_TDP	NON_TDP	9	78	14	5	2605	15684	high	SBS3_percentage_higher_than_5	nonBRCA	nonBRCA	NA	0	FALSE	poor	1	16	NA	NA	NA	NA	NA	NA	NA	NA	NA	NA	NA	NA
* B12_status_ii distinguishes between BRCA1mut and BRCA2mut instances.

## Sheet: Table S3
Table S3. Associations between clinical and genetic variables and chemotherapy response
COH TNBC cohort (n = 42)			Binary response [logistic regression]
Variable	Levels	N	Responders (%)	OR (95% CI)	logistic P-value
Univariate analysis (n = 42)
Age group	<50	17	9 (52.9%)	ref	-
	>=50	25	12 (48%)	0.82 (0.23, 2.83)	0.8
Clinicalstage	stage 2	36	18 (50%)	ref	-
	stage 3	6	3 (50%)	1 (0.17, 6.05)	> 0.9
Tumor grade	low/intermediate	10	6 (60%)	ref	-
	high	32	15 (46.9%)	0.59 (0.13, 2.46)	0.5
TNBCtype	Basal-like 1	8	4 (50%)	1.27 (0.25, 6.54)	0.8
(For each subtype, the reference is the union of all other subtypes)	Basal-like 2	3	1 (33.3%)	0.57 (0.02, 6.6)	0.7
	Immunomodulatory	8	7 (87.5%)	14.9 (2.15, 304)	0.019
n = 33	Luminal AR	4	1 (25%)	0.36 (0.02, 3.17)	0.4
	Mesenchymal-like	7	1 (14.2%)	0.14 (0.01, 1)	0.09
	Mesenchymal Stem-like	3	1 (33.3%)	0.57 (0.02, 6.6)	0.7
PAM50	Basal	26	14 (53.8%)	1.33 (0.37, 4.88)	0.7
(For each subtype, the reference is the union of all other subtypes)	Her2	3	1 (33.3%)	0.45 (0.02, 5.08)	0.5
n = 41	LumA	4	3 (75%)	3.17 (0.37, 67.3)	0.3
n = 41	LumB	2	1 (50%)	0.95 (0.04, 25.2)	0.97
	Normal	6	2 (33.3%)	0.42 (0.05, 2.45)	0.4
TNBCtype (PAM50 basal only)	Basal-like 1	8	4 (50%)	0.88 (0.15, 5.03)	0.9
(For each subtype, the reference is the union of all other subtypes)	Basal-like 2	1	1 (100%)	-	1
	Immunomodulatory	7	6 (85.7%)	10 (1.28, 215)	0.05
n = 23	Luminal AR	1	0 (0%)	0	1
	Mesenchymal-like	6	1 (16.7%)	0.11 (0.01, 0.88)	0.066
	Mesenchymal Stem-like	-	-	-	-
BRCA status	nonBRCA	22	9 (40.9%)	ref	-
	BRCAmut	9	8 (88.9%)	11.6 (1.69, 234)	0.033
	BRCA1meth	11	4 (36.4%)	0.83 (0.17, 3.62)	0.8
BRCA status (ii)*	nonBRCA	22	9 (40.9%)	ref	-
	BRCA1mut	7	6 (85.7%)	8.67 (1.20, 179)	0.064
	BRCA2mut	2	2 (100%)	-	-
	BRCA1meth	11	4 (36.4%)	0.83 (0.17, 3.62)	0.8
TDP status	Non TDP	23	11 (47.8%)	ref	-
	TDP type 1	17	9 (52.9%)	1.23 (0.35, 4.39)	0.7
	TDP other	2	1 (50%)	1.09 (0.04, 29.9)	> 0.9
HRD status	low	24	11 (45.8%)	ref	-
	high	18	10 (55.5%)	1.48 (0.43, 5.17)	0.5
PDX cohort (n = 43): platinum response measured as > 5% reduction in growth rate vs. control arm
			Binary response [Fisher's Exact test]
Variable	Levels	N	Responders (%)	OR (95% CI)	P-value
Univariate analysis
BRCA status	nonBRCA	16	5 (31.3%)	ref
	BRCAmut	11	10 (90.9%)	19.2 (1.9, 1031.4)	0.005
	BRCA1meth	16	10 (62.5%)	3.5 (0.69, 20.4)	0.16
BRCA status (ii)*	nonBRCA	16	5 (31.3%)	ref
	BRCA1mut	8	7 (87.5%)	13.6 (1.2, 751.3)	0.027
	BRCA2mut	3	3 (100%)	Inf (0.64, Inf)	0.058
	BRCA1meth	16	10 (62.5%)	3.5 (0.7, 20.4)	0.16
TDP group	Non TDP	9	4 (44.4%)	ref
	TDP type 1	28	18 (64.3%)	2.2 (0.4, 13.9)	0.44
	TDP other	6	3 (50%)	1.2 (0.1, 15.4)	1
HRD status	low	7	2 (28.6%)	ref	-
	high	36	23 (63.9%)	4.3 (0.6, 50.8)	0.1
Treatment status	post-treatment	24	13 (54.2%)	ref
	naive	19	12 (63.2%)	1.4 (0.4, 6)	0.76
Univariate analysis with cohort subgrouped based on treatment status: treatment-naive only (n = 19)
BRCA status	nonBRCA	8	2 (25%)	ref
	BRCAmut	2	2 (100%)	Inf (0.3, Inf)	0.13
	BRCA1meth	9	8 (88.9%)	18.4 (1.3, 1123.2)	0.015
BRCA status (ii)*	nonBRCA	8	2 (25%)	ref
	BRCA1mut	2	2 (100%)	Inf (0.3, Inf)	0.13
	BRCA2mut	0	-	-	-
	BRCA1meth	9	8 (88.9%)	18.4 (1.3, 1123.2)	0.015
Univariate analysis with cohort subgrouped based on treatment status: post-treatment only (n = 24)
BRCA status	nonBRCA	8	3 (37.5%)	ref
	BRCAmut	9	8 (88.9%)	11.1 (0.79, 703)	0.05
	BRCA1meth	7	2 (28.6%)	0.68 (0.04, 9.1)	1
BRCA status (ii)*	nonBRCA	8	3 (37.5%)	ref
	BRCA1mut	6	5 (83.3%)	7.1 (0.45, 469.3)	0.14
	BRCA2mut	3	3 (100%)	Inf (0.38, Inf)	0.18
	BRCA1meth	7	2 (28.6%)	0.68 (0.04, 9.1)	1
AOCS cohort (n = 80)			Survival analysis [coxph]
Variable	Levels	N		HR (95% CI)	P-value
Univariate analysis
Age group	<60	41		ref	-
	>=60	39		1.42 (0.87, 2.34)	0.2
Clinical stage	III	67		ref	-
	IV	13		0.5 (0.23, 1.09)	0.082
BRCA status	nonBRCA	45		ref	-
	BRCAmut	23		0.52 (0.29, 0.92)	0.025
	BRCA1meth	12		0.86 (0.42, 1.73)	0.7
BRCA status (ii)*	nonBRCA	45		ref	-
	BRCA1mut	20		0.52 (0.29, 0.96)	0.036
	BRCA2mut	3		0.47 (0.11, 1.96)	0.3
	BRCA1meth	12		0.86 (0.42, 1.73)	0.7
TDP status	Non TDP	30		ref	-
	TDP type 1	32		0.74 (0.42, 1.3)	0.3
	TDP other	18		1.22 (0.64, 2.35)	0.5
HRD status	low	14		ref	-
	high	66		0.64 (0.34, 1.2)	0.2
BRCA and HRD status	nonBRCA/HRD low	14		ref	-
	nonBRCA/HRD high	31		0.82 (0.41, 1.63)	0.6
	BRCAmut	23		0.45 (0.21, 0.95)	0.035
	BRCA1meth	12		0.74 (0.32, 1.73)	0.5
BRCA and HRD status (ii)*	nonBRCA/HRD low	14		ref	-
	nonBRCA/HRD high	31		0.82 (0.41, 1.63)	0.6
	BRCA1mut	20		0.45 (0.21, 0.98)	0.044
	BRCA2mut	3		0.41 (0.09, 1.83)	0.2
	BRCA1meth	12		0.74 (0.32, 1.73)	0.5
UW OvCa cohort (n = 63)			Survival analysis [coxph]
Variable	Levels	N		HR (95% CI)	P-value
Univariate analysis
Debulking status	Suboptimal	28		ref	-
	Optimal	35		0.47 (0.26, 0.88)	0.017
Age group	< 60 years	26		ref	-
	>= 60 years	37		1.67 (0.87, 3.17)	0.12
Clinical stage	III	55		ref	-
n = 62	IV	7		1.07 (0.41, 2.77)	0.9
Grade	high	63		-	-
BRCA status	nonBRCA	29		ref	-
	BRCAmut	20		0.48 (0.23, 0.99)	0.046
	BRCA1meth	14		0.55 (0.24, 1.23)	0.15
Univariate analysis of optimally debulked patients only (n = 35)
Age group	< 60 years	17		ref	-
	>= 60 years	18		2.15 (0.85, 5.4)	0.11
Clinical stage	III	31		ref	-
n = 34	IV	3		1.61 (0.36, 7.16)	0.5
BRCA status	nonBRCA	16		ref	-
	BRCAmut	11		0.26 (0.08, 0.8)	0.019
	BRCA1meth	8		0.45 (0.14, 1.42)	0.2
BRCA status (ii)*	nonBRCA	16		ref	-
	BRCA1mut	7		0.2 (0.04, 0.88)	0.033
	BRCA2mut	4		0.37 (0.08, 1.66)	0.2
	BRCA1meth	8		0.45 (0.14, 1.42)	0.2
TDP status	Non TDP	13		ref	-
	TDP type 1	18		0.46 (0.18, 1.19)	0.11
	TDP other	4		1.23 (0.33, 4.64)	0.8
HRD status	low	10		ref	-
	high	25		0.54 (0.21, 1.36)	0.2
BRCA and HRD status	nonBRCA/HRD low	9		ref	-
	nonBRCA/HRD high	7		0.86 (0.27, 2.75)	0.8
	BRCAmut	11		0.24 (0.07, 0.83)	0.024
	BRCA1meth	8		0.42 (0.12, 1.46)	0.2
BRCA and HRD status (ii)*	nonBRCA/HRD low	9		ref	-
	nonBRCA/HRD high	7		0.86 (0.27, 2.76)	0.8
	BRCA1mut	8		0.18 (0.04, 0.89)	0.035
	BRCA2mut	4		0.34 (0.07, 1.68)	0.2
	BRCA1meth	8		0.42 (0.12, 1.46)	0.2
TCGA OvCa cohort ( n = 314)			Survival analysis [coxph]
Variable	Levels	N	HR (95% CI)		P-value
Univariate analysis (n = 314)
BRCA status	nonBRCA	210		ref	-
	BRCAmut	74		0.53 (0.38, 0.75)	0.000308
	BRCA1meth	30		0.92 (0.58, 1.47)	0.7
Debulking status	Subotimal	56		ref	-
n = 276	Optimal	220		0.57 (0.41, 0.80)	0.001
Race	White	284		ref	-
n = 306	African American	10		2.25 (1.15, 4.41)	0.018
	Asian	10		1.03 (0.33, 3.24)	0.9605
	American Indian	2		4.79 (1.17, 19.6)	0.029
Age group	<60	161		ref	-
	>=60	153		1.44 (1.10, 1.89)	0.008
Grade	low	29		ref	-
n = 308	high	279		1.18 (0.74,1.9)	0.5
Stage	III	247		ref	-
n = 313	II	14		0.52 (0.21, 1.26)	0.15
	IV	52		1.04 (0.73, 1.48)	0.8
Multivariate analysis (n = 270)
BRCA status	nonBRCA	176		ref	-
	BRCAmut	67		0.51 (0.35, 0.73)	0.000307
	BRCA1meth	27		1.10 (0.68, 1.78)	0.7
Debulking status	Subotimal	53		ref	-
	Optimal	217		0.57 (0.40, 0.81)	0.002
Race	White	250		ref	-
	African American	10		2.76 (1.39, 5.51)	0.004
	Asian	8		0.87 (0.21, 3.6)	0.9
	American Indian	2		5.55 (1.34, 23.0)	0.018
Age group	<60	138		ref	-
	>=60	132		1.27 (0.94, 1.70)	0.12
Univariate analysis of patients with optimal debulk and HRD assessment (n = 196)
BRCA status	nonBRCA	128		ref	-
	BRCAmut	48		0.54 (0.34, 0.83)	0.006
	BRCA1meth	20		1.4 (0.78, 2.37)	0.3
BRCA status (ii)*	nonBRCA	128		ref	-
n = 194	BRCA1mut	24		0.69 (0.4, 1.17)	0.2
	BRCA2mut	22		0.37 (0.18, 0.74)	0.005
	BRCA1meth	20		1.4 (0.78, 2.52)	0.3
Race	White	181		ref	-
n = 194	African American	9		2.43 (1.23, 4.82)	0.011
	Asian	4		0 (0, Inf)	0.99
Age group	<60	105		ref	-
	>=60	91		1.34 (0.95, 1.91)	0.1
Grade	low	17		ref	-
n = 192	high	175		1.32 (0.71, 2.46)	0.4
Stage	III	161		ref	-
	II	8		0.36 (0.09, 1.48)	0.2
	IV	27		0.82 (0.49, 1.35)	0.4
HRD status	low	44		ref	-
	high	152		0.64 (0.43, 0.96)	0.032
BRCA and HRD status	nonBRCA/HRD low	40		ref	-
	nonBRCA/HRD high	88		0.65 (0.42, 1.01)	0.055
	BRCAmut	48		0.39 (0.23, 0.67)	0.0006
	BRCA1meth	20		1.04 (0.54, 1.99)	0.91
BRCA and HRD status (ii)*	nonBRCA/HRD low	40		ref	-
n = 194	nonBRCA/HRD high	88		0.65 (0.41, 1.01)	0.055
	BRCA1mut	24		0.5 (0.27, 0.93)	0.029
	BRCA2mut	22		0.27 (0.13, 0.58)	0.0007
	BRCA1meth	20		1.04 (0.54, 1.99)	0.91
Multivariate analysis of patients with optimal debulk and HRD assessment
BRCA status	nonBRCA	126		ref	-
n = 194	BRCAmut	48		0.48 (0.31, 0.76)	0.002
	BRCA1meth	20		1.46 (0.81, 2.63)	0.2
Race	White	181		ref	-
n = 194	African American	9		3.3 (1.63, 6.68)	0.0009
	Asian	4		0 (0, Inf)	0.99
* BRCA status (ii) distinguishes between BRCA1mut and BRCA2mut instances.

## Sheet: Table S4
Table S4. Additional response analyses, PDX cohort
PDX cohort (n = 43): platinum response measured based on RECIST criteria
			Binary response [Fisher's Exact test]
Variable	Levels	N	Responders (%)	OR (95% CI)	P-value
Univariate analysis
BRCA status	nonBRCA	16	3 (18.8%)	ref	-
	BRCAmut	11	9 (81.8%)	16.7 (2.1, 241)	0.002
	BRCA1meth	16	10 (62.5%)	6.7 (1.17, 52.8)	0.03
TDP group	Non TDP	9	2 (22.2%)	ref	-
	TDP type 1	28	17 (60.7%)	5.2 (0.79, 59.9)	0.063
	TDP other	6	3 (50%)	3.2 (0.23, 59.1)	0.33
HRD status	low	7	2 (28.6%)	ref	-
	high	36	20 (55.6%)	3 (0.43, 36)	0.24
Treatment status	post-treatment	24	11 (45.8%)	ref	-
	naive	19	11 (57.9%)	1.6 (0.41, 6.5)	0.54
Univariate analysis with cohort subgrouped based on treatment status: treatment-naive only (n = 19)
BRCA status	nonBRCA	8	1 (12.5%)	ref	-
	BRCAmut	2	2 (100%)	Inf (0.52, Inf)	0.067
	BRCA1meth	9	8 (88.9%)	35.9 (2.1, 2740.7)	0.003
Univariate analysis with cohort subgrouped based on treatment status: post-treatment only (n = 24)
BRCA status	nonBRCA	8	2 (25%)	ref	-
	BRCAmut	9	7 (77.8%)	8.8 (0.79, 168.3)	0.057
	BRCA1meth	7	2 (28.6%)	1.19 (0.06, 22.3)	1
PDX cohort (n = 43): docetaxel response measured as > 5% reduction in growth rate vs. control arm
			Binary response [Fisher's Exact test]
Variable	Levels	N	Responders (%)	OR (95% CI)	P-value
Univariate analysis
BRCA status	nonBRCA	16	10 (62.5%)	ref	-
	BRCAmut	11	9 (81.8%)	2.6 (0.34, 32.9)	0.4
	BRCA1meth	16	13 (81.25%)	2.5 (0.4, 19.6)	0.43
TDP group	Non TDP	9	5 (55.6%)	ref	-
	TDP type 1	28	21 (75%)	2.3 (0.36, 14.8)	0.4
	TDP other	6	6 (100%)	Inf (0.5, Inf)	0.1
HRD status	low	7	6 (85.7%)	ref	-
	high	36	26 (72.2%)	0.44 (0.0, 4.4)	0.66
Treatment status	post-treatment	24	15 (62.5%)	ref	-
	naive	19	17 (89.5%)	4.9 (0.83, 53.9)	0.077
Univariate analysis with cohort subgrouped based on treatment status: treatment-naive only (n = 19)
BRCA status	nonBRCA	8	6 (75%)	ref	-
	BRCAmut	2	2 (100%)	Inf (0.04, Inf)	1
	BRCA1meth	9	9 (100%)	Inf (0.22, Inf)	0.21
Univariate analysis with cohort subgrouped based on treatment status: post-treatment only (n = 24)
BRCA status	nonBRCA	8	4 (50%)	ref	-
	BRCAmut	9	7 (77.8%)	3.23 (0.3, 52)	0.33
	BRCA1meth	7	4 (57.1%)	1.3 (0.12, 15.9)	1
PDX cohort (n = 43): docetaxel response measured based on RECIST criteria
			Binary response [Fisher's Exact test]
Variable	Levels	N	Responders (%)	OR (95% CI)	P-value
Univariate analysis
BRCA status	nonBRCA	16	9 (56.25%)	ref	-
	BRCAmut	11	8 (72.7%)	2 (0.31, 16.3)	0.45
	BRCA1meth	16	9 (56.25%)	1 (0.2, 5.01)	1
TDP group	Non TDP	9	5 (55.6%)	ref	-
	TDP type 1	28	15 (53.6%)	Inf (0.5, Inf)	0.1
	TDP other	6	6 (100%)	0.9 (0.15, 5.36)	1
HRD status	low	7	6 (85.7%)	ref	-
	high	36	20 (55.5%)	0.21 (0, 2.06)	0.21
Treatment status	post-treatment	24	13 (54.2%)	ref	-
	naive	19	13 (68.4%)	1.8 (0.44, 7.9)	0.37
Univariate analysis with cohort subgrouped based on treatment status: treatment-naive only (n = 19)
BRCA status	nonBRCA	8	5 (62.5%)	ref	-
	BRCAmut	2	2 (100%)	Inf (0.07, Inf)	1
	BRCA1meth	9	6 (66.7%)	1.19 (0.1, 13.5)	1
Univariate analysis with cohort subgrouped based on treatment status: post-treatment only (n = 24)
BRCA status	nonBRCA	8	4 (50%)	ref	-
	BRCAmut	9	6 (66.7%)	1.9 (0.19, 21.6)	0.64
	BRCA1meth	7	3 (42.9%)	0.76 (0.06, 8.6)	1

## Sheet: Table S5
Table S5. IC50 values for the SUM149 and SUM149.B1.S* isogenic cell lines
Cisplatin IC50 [nM]	Exp. 1	Exp. 2	Exp. 3	Exp. 4	Average	Std.Err	Fold change	p-value [Student's t test]
SUM149	248	380	290	221	284.75	34.7788
SUM149.B1.S*	501	1013	744	715	743.25	104.98	2.6	0.00603854
Docetaxel IC50 [pM]	Exp. 1	Exp. 2	Exp. 3	Exp. 4	Average	Std.Err	Fold change	p-value [Student's t test]
SUM149	105.8	148	72	77.2	100.75	17.4146
SUM149.B1.S*	151	103.3	73.6	77.4	101.325	17.8246	1	0.982339
